# Supplementary material for: 1-(2-Furylmethyl­ene)-2-(2-nitro­phen­yl)hydrazine
Source: Acta Crystallogr Sect E Struct Rep Online. 2009 Sep 26;65(Pt 10):o2534. doi: 10.1107/S1600536809037052 (PMC2970195; doi:10.1107/S1600536809037052)
Supplement: Supplementary file 2 [file e-65-o2534-Isup2.hkl]

#
# h,k,l, Fc-squared, Fo-squared, sigma(Fo-squared) and status flag
#
data_I
_shelx_title ' I in space group P21/n'
_shelx_refln_list_code          4
_shelx_F_calc_maximum      166.71
_exptl_crystal_F_000       480.00
_reflns_d_resolution_high  0.8107
 
loop_
 _symmetry_equiv_pos_as_xyz
 'x, y, z'
 '-x+1/2, y+1/2, -z+1/2'
 '-x, -y, -z'
 'x-1/2, -y-1/2, z-1/2'
 
_cell_length_a    15.8520
_cell_length_b     3.8000
_cell_length_c    17.7210
_cell_angle_alpha  90.000
_cell_angle_beta   97.890
_cell_angle_gamma  90.000
 
_shelx_F_squared_multiplier     1.000
 
loop_
 _refln_index_h
 _refln_index_k
 _refln_index_l
 _refln_F_squared_calc
 _refln_F_squared_meas
 _refln_F_squared_sigma
 _refln_observed_status
   4   0   0      265.79      307.07     26.16 o
   6   0   0     1458.49     1338.06     28.22 o
   8   0   0     2324.04     2426.30     21.07 o
  10   0   0       17.04       16.53     11.05 o
  12   0   0      133.69      135.43     18.63 o
  14   0   0      328.16      292.66     13.56 o
  16   0   0        7.64        0.00     28.80 o
  18   0   0        1.16       15.65     29.67 o
   1   1   0     7502.44     7033.90     47.56 o
   2   1   0     7960.72     7894.05     75.64 o
   3   1   0      801.20      702.80     78.20 o
   4   1   0       97.05       98.66      6.68 o
   5   1   0        0.92        0.00     19.37 o
   6   1   0       84.99       77.64     20.24 o
   7   1   0       53.76       63.29     18.50 o
   8   1   0       98.03       92.91     18.84 o
   9   1   0        0.17       13.21      9.60 o
  10   1   0      849.13      832.35     26.28 o
  11   1   0       53.85       53.27     17.14 o
  12   1   0        1.55       11.78     17.32 o
  13   1   0        6.62       10.15     16.29 o
  15   1   0       45.03       30.85     13.45 o
  16   1   0       16.33        7.98     13.66 o
  17   1   0        7.24       11.26     13.26 o
  18   1   0        3.13       10.29     21.21 o
   0   2   0      575.03      593.63     20.63 o
   1   2   0      189.45      199.74     13.09 o
   2   2   0       58.46       54.82     14.38 o
   3   2   0       22.76       21.77      7.03 o
   4   2   0        2.17        4.13      4.79 o
   5   2   0       85.63       91.52     20.75 o
   6   2   0       16.09       17.67     13.38 o
   7   2   0       45.95       39.00      9.17 o
   8   2   0        3.30        0.00     30.39 o
   9   2   0       48.11       45.61     33.34 o
  10   2   0       23.73       11.93     33.97 o
  11   2   0       19.75       39.33     29.09 o
  12   2   0        0.04       12.42     29.91 o
  13   2   0        2.58       12.47     27.01 o
  14   2   0       10.43       13.91     27.01 o
  15   2   0        0.82        3.38     26.77 o
   1   3   0       45.43       21.13     15.35 o
   2   3   0       36.79       22.00     16.07 o
   3   3   0       71.84       73.20     16.55 o
   4   3   0        8.68        1.38     16.87 o
   5   3   0        9.84        8.77     17.88 o
   6   3   0        1.51        0.00     20.12 o
   7   3   0       20.33       27.64     44.89 o
   8   3   0        0.11        1.16     46.00 o
   9   3   0      228.08      251.47     50.20 o
  10   3   0      112.72      122.43     49.57 o
  11   3   0        0.02        3.62     47.45 o
  12   3   0        4.87        5.41     46.14 o
  13   3   0        0.16       21.98     44.64 o
  14   3   0        1.35        0.00     42.23 o
   0   4   0       25.25       37.54     24.01 o
   1   4   0       34.87       34.31     16.61 o
   2   4   0        0.01        0.00     20.49 o
   3   4   0        2.90       10.35     16.66 o
   4   4   0        3.02       14.84     17.79 o
   5   4   0        2.98        0.00     39.57 o
   6   4   0        0.01        5.56     45.08 o
   7   4   0        8.29        2.22     50.83 o
   8   4   0        2.89       41.94     59.48 o
   9   4   0        4.01        0.00     68.22 o
  10   4   0       16.91       52.86     76.19 o
 -19   0   1       11.41       12.56     31.94 o
 -17   0   1       81.66       47.40     31.65 o
 -15   0   1        5.03        0.00     10.54 o
 -13   0   1       90.63       78.40     12.47 o
 -11   0   1       38.97       38.07     11.01 o
  -9   0   1     2915.05     3085.42     79.87 o
  -7   0   1     1432.97     1291.04    101.46 o
  -5   0   1       28.90       16.62     15.12 o
  -3   0   1     6133.80     5320.96     21.07 o
   3   0   1      537.65      662.18     11.69 o
   5   0   1      652.47      750.55     42.41 o
   7   0   1       97.09      129.72     12.47 o
   9   0   1      118.33      122.58     12.95 o
  11   0   1      310.78      318.16     30.61 o
  13   0   1       21.46       26.99     13.33 o
  15   0   1        0.86        3.77     30.29 o
  17   0   1       21.19       34.84     30.97 o
  19   0   1       13.12       10.82     31.45 o
 -19   1   1        3.02        5.07     22.56 o
 -18   1   1        8.20       19.37     21.26 o
 -17   1   1       25.55       18.93     13.47 o
 -16   1   1       91.55       71.53     14.55 o
 -15   1   1        8.15       14.22     14.02 o
 -14   1   1        4.88       13.53     18.36 o
 -13   1   1        8.82        0.00     19.95 o
 -12   1   1       11.70       16.62     20.53 o
 -11   1   1      131.51      130.63     20.78 o
 -10   1   1      106.11       98.03     21.98 o
  -9   1   1       38.06       36.28     11.88 o
  -8   1   1      943.21     1120.63     31.39 o
  -7   1   1       15.25       11.87      7.65 o
  -6   1   1      117.44      115.33     10.43 o
  -5   1   1        0.88        0.00      2.51 o
  -4   1   1      116.13      130.99     10.00 o
  -3   1   1      783.57      799.02     31.63 o
  -2   1   1     2362.00     2592.47     69.86 o
  -1   1   1      555.13      582.17     20.03 o
   0   1   1     1122.11     1003.41     19.59 o
   1   1   1      908.87      839.25      7.68 o
   2   1   1      598.60      528.41     20.53 o
   3   1   1       11.95        8.21     19.28 o
   4   1   1      365.15      344.41      8.75 o
   5   1   1      305.49      295.73     20.58 o
   6   1   1       91.91       99.65      5.60 o
   7   1   1        0.27        0.00      7.04 o
   8   1   1      128.54      142.45     17.18 o
   9   1   1      283.41      325.04     17.56 o
  10   1   1      504.12      516.23     12.26 o
  11   1   1       18.22       27.80     17.73 o
  12   1   1        1.41        5.69     17.78 o
  13   1   1       40.47       44.61     20.34 o
  14   1   1       16.21       16.48     16.91 o
  15   1   1       15.90       17.02     13.36 o
  16   1   1        1.47       17.75     17.40 o
  17   1   1        0.05        0.00     14.15 o
  18   1   1       15.02       11.74     21.94 o
 -17   2   1        0.17       16.23     25.56 o
 -16   2   1        3.43       11.98     26.62 o
 -15   2   1        0.47        8.21     26.86 o
 -14   2   1        0.05       10.24     26.77 o
 -13   2   1        0.97        2.22     28.55 o
 -12   2   1       27.74       16.72     31.16 o
 -11   2   1        1.88        0.68     31.74 o
 -10   2   1       12.85       12.37     34.55 o
  -9   2   1       86.15       86.29     35.99 o
  -8   2   1       22.97        7.24     18.67 o
  -7   2   1       14.62       19.54      8.98 o
  -6   2   1        2.28        9.44     13.32 o
  -5   2   1       14.60       11.51      6.46 o
  -4   2   1       21.36       22.78      8.09 o
  -3   2   1       95.83       90.45     15.67 o
  -2   2   1      134.30      131.23     14.26 o
  -1   2   1       14.62       11.01     12.92 o
   0   2   1       18.78       12.76     12.50 o
   1   2   1       12.20       19.90      8.06 o
   2   2   1       11.22       10.09      7.07 o
   3   2   1       42.17       41.07      6.24 o
   4   2   1      431.46      399.28     28.19 o
   5   2   1       38.78       30.44     10.50 o
   6   2   1       56.47       40.64     11.80 o
   7   2   1       37.34       25.74     10.16 o
   8   2   1       30.73       27.06     31.55 o
   9   2   1        0.21        0.00     31.55 o
  10   2   1       46.81       43.92     31.31 o
  11   2   1      194.56      180.59     31.02 o
  12   2   1       56.82       60.15     29.91 o
  13   2   1       35.27       40.10     27.10 o
  14   2   1        5.23       26.43     26.77 o
  15   2   1        0.36        0.53     26.09 o
  16   2   1        0.09        0.00     24.16 o
  17   2   1       22.28       34.40     24.21 o
 -14   3   1        1.75       13.91     44.60 o
 -13   3   1        2.18        3.72     47.54 o
 -12   3   1       17.41       41.60     50.01 o
 -11   3   1        1.96       27.39     50.92 o
 -10   3   1       55.53       99.09     54.26 o
  -9   3   1       27.41       64.40     54.64 o
  -8   3   1        1.35        9.52     48.85 o
  -7   3   1        2.27        2.56     45.61 o
  -6   3   1        6.51        8.28     23.02 o
  -5   3   1       67.18       90.38     25.97 o
  -4   3   1        0.01        2.98     17.89 o
  -3   3   1        0.29        6.63     17.13 o
  -2   3   1        8.34        8.98     16.69 o
  -1   3   1        0.61        2.14     16.50 o
   0   3   1       27.17       25.09     15.93 o
   1   3   1      140.94      126.67     16.23 o
   2   3   1        9.12        1.17     15.51 o
   3   3   1        0.10        0.00     28.75 o
   4   3   1        6.46       15.10     15.85 o
   5   3   1        0.07        0.00     36.96 o
   6   3   1        3.36        8.15     17.26 o
   7   3   1       11.11       16.86     41.60 o
   8   3   1       22.51       23.24     41.45 o
   9   3   1      197.14      343.32     50.68 o
  10   3   1        1.54       11.16     45.95 o
  11   3   1        5.64       14.16     44.55 o
  12   3   1        1.17       10.15     43.29 o
  13   3   1        0.39       17.30     41.65 o
  14   3   1        4.36        0.00     40.34 o
 -10   4   1        5.59       23.34     86.68 o
  -9   4   1       10.90       30.25     73.78 o
  -8   4   1       23.04       71.02     65.18 o
  -7   4   1       46.16       83.54     56.87 o
  -6   4   1        3.76        6.14     47.69 o
  -5   4   1        3.54        0.00     40.20 o
  -4   4   1        0.03        9.43     20.15 o
  -3   4   1        3.99        4.63     16.48 o
  -2   4   1        2.32        1.85     16.21 o
  -1   4   1        3.86        1.25     15.69 o
   0   4   1       30.50       26.73     15.84 o
   1   4   1        0.18        0.80     15.55 o
   2   4   1        7.57       19.31     15.99 o
   3   4   1        0.83        9.21     16.80 o
   4   4   1        0.48        2.75     33.34 o
   5   4   1        3.37        4.30     38.46 o
   6   4   1        0.61        6.09     43.19 o
   7   4   1       10.82       18.02     48.61 o
   8   4   1        1.06        1.93     55.08 o
   9   4   1       19.36       52.66     63.44 o
 -18   0   2        9.26        1.50     31.31 o
 -16   0   2       54.00       61.17     31.31 o
 -14   0   2        1.51        2.82     10.75 o
 -12   0   2       22.58       17.31      9.67 o
 -10   0   2      150.51      158.55     12.30 o
  -8   0   2     2216.43     2225.36     20.14 o
  -6   0   2        0.18        7.34     11.32 o
  -4   0   2      706.05      637.54     18.31 o
  -2   0   2     2074.59     1307.99     11.64 o
   2   0   2    12205.36    16294.55    153.39 o
   4   0   2     8325.75     9937.58     26.22 o
   6   0   2       58.78       61.04      8.57 o
   8   0   2      100.43      104.66     29.64 o
  10   0   2        0.05        0.00     15.27 o
  12   0   2      547.71      555.35     17.25 o
  14   0   2        0.02        6.89     12.88 o
  16   0   2       65.13       65.95     30.54 o
  18   0   2        4.72       26.53     31.07 o
 -18   1   2        1.97        0.39     21.31 o
 -17   1   2       17.50       16.89     13.58 o
 -16   1   2       18.02       13.20     13.27 o
 -15   1   2       10.65        6.88     13.40 o
 -14   1   2        0.28        5.17     18.84 o
 -13   1   2      121.22       92.04     20.92 o
 -12   1   2       41.37       34.34     15.46 o
 -11   1   2        2.85        0.00     11.70 o
 -10   1   2       76.41       84.99     13.40 o
  -9   1   2       66.54       66.52      9.20 o
  -8   1   2        9.68        5.31      8.42 o
  -7   1   2      375.62      346.87     36.55 o
  -6   1   2      393.77      353.03     13.29 o
  -5   1   2      107.79      107.36      8.89 o
  -4   1   2      416.76      392.14     20.15 o
  -3   1   2      601.78      675.09     22.60 o
  -2   1   2      141.85      148.16      9.29 o
  -1   1   2       82.49       78.95      9.67 o
   0   1   2        0.19        5.75      7.40 o
   1   1   2    27791.06    27767.79    234.07 o
   2   1   2    12957.65    13359.06     48.18 o
   3   1   2      685.92      689.47     44.33 o
   4   1   2       18.26       21.51      8.61 o
   5   1   2        0.23        0.00      5.13 o
   6   1   2      172.04      170.76     15.15 o
   7   1   2      157.03      154.23      7.08 o
   8   1   2      272.59      338.20     39.91 o
   9   1   2      277.03      336.62     52.30 o
  10   1   2       12.97        8.40     17.20 o
  11   1   2      536.79      548.05     63.00 o
  12   1   2       18.77       25.35     18.05 o
  13   1   2       98.29       88.29     27.10 o
  14   1   2       22.76       49.99     17.64 o
  15   1   2       41.91       38.35     13.74 o
  16   1   2       13.62       13.64     13.68 o
  17   1   2        2.21       15.17     22.13 o
  18   1   2        0.48        9.86     21.84 o
 -17   2   2        4.59        3.77     25.80 o
 -16   2   2       10.18       40.25     27.10 o
 -15   2   2        1.45        4.35     28.12 o
 -14   2   2       24.90        0.00     30.05 o
 -13   2   2       26.43       27.78     31.16 o
 -12   2   2        0.31       10.53     32.56 o
 -11   2   2        2.99        0.00     36.48 o
 -10   2   2       36.37       51.99     37.15 o
  -9   2   2      107.29      154.70     42.08 o
  -8   2   2       35.59       26.39      8.35 o
  -7   2   2       15.69       15.78      4.54 o
  -6   2   2        0.26        0.00     13.82 o
  -5   2   2        9.97        8.72     13.56 o
  -4   2   2        0.12        5.21     13.51 o
  -3   2   2       73.48       56.44     13.16 o
  -2   2   2       20.16       23.03     12.43 o
  -1   2   2     1442.24     1547.61    141.39 o
   0   2   2      317.98      346.23     21.57 o
   1   2   2     2540.19     2619.12     15.64 o
   2   2   2     1861.68     1818.86     35.93 o
   3   2   2      599.23      565.21     24.16 o
   4   2   2      351.76      366.56     43.15 o
   5   2   2      104.56       75.80     12.78 o
   6   2   2       10.93       11.95      8.65 o
   7   2   2        7.50       12.05      9.35 o
   8   2   2       49.44       46.77     32.32 o
   9   2   2      104.72       94.70     31.50 o
  10   2   2      410.37      420.61     33.82 o
  11   2   2      698.89      688.80     35.46 o
  12   2   2        7.64        9.32     28.46 o
  13   2   2        1.86        0.00     25.95 o
  14   2   2        3.67       12.76     25.75 o
  15   2   2        1.97       10.82     24.01 o
  16   2   2       11.15       16.48     23.82 o
  17   2   2        0.02       22.03     25.12 o
 -15   3   2        9.33        1.30     44.79 o
 -14   3   2        2.08       25.70     47.98 o
 -13   3   2        6.24        0.00     51.07 o
 -12   3   2        0.30        3.91     54.98 o
 -11   3   2        1.26       14.35     59.43 o
 -10   3   2       22.34       14.49     61.55 o
  -9   3   2       18.28       11.40     59.19 o
  -7   3   2       61.78       72.94     24.34 o
  -6   3   2        3.90       11.52     24.48 o
  -5   3   2        2.69        5.89     45.46 o
  -4   3   2        0.20        6.78     21.00 o
  -3   3   2        0.99        3.04     18.76 o
  -2   3   2        0.42        4.85     17.99 o
  -1   3   2       43.05       29.54     17.03 o
   0   3   2      160.87      137.46     17.74 o
   1   3   2       47.72       47.58     16.09 o
   2   3   2      117.98       91.82     15.63 o
   3   3   2        6.61        5.14     14.49 o
   4   3   2        3.05        3.05     13.88 o
   5   3   2        0.03        0.63     15.27 o
   6   3   2       24.43       34.58     15.55 o
   7   3   2       40.20       56.14     38.46 o
   8   3   2        2.22       17.59     42.03 o
   9   3   2       27.22        9.90     40.83 o
  10   3   2        3.28       34.59     41.50 o
  11   3   2       23.54        1.45     42.23 o
  12   3   2       15.57       24.35     39.91 o
  13   3   2       12.58       35.32     38.94 o
  14   3   2        0.80        0.00     37.69 o
 -10   4   2        1.72       13.53     91.46 o
  -9   4   2        4.70       27.64     80.74 o
  -8   4   2       96.40      206.73     74.89 o
  -6   4   2        1.00        4.59     48.90 o
  -5   4   2        0.83        0.00     41.65 o
  -4   4   2        3.84        2.05     20.86 o
  -3   4   2        0.02        2.09     18.93 o
  -2   4   2        0.10        7.04     17.91 o
  -1   4   2        1.84        8.17     22.80 o
   0   4   2        1.79       12.13     15.50 o
   1   4   2       24.85       21.14     15.40 o
   2   4   2        0.22        1.18     14.92 o
   3   4   2        0.28        0.00     15.40 o
   4   4   2        2.61        2.46     32.23 o
   5   4   2        2.65        6.72     37.40 o
   6   4   2        5.78        0.00     41.21 o
   7   4   2        5.75        0.00     46.14 o
   8   4   2        0.73        7.97     50.83 o
   9   4   2        0.00       31.89     56.05 o
 -19   0   3        3.70       16.19     31.98 o
 -17   0   3       55.00       37.88     31.41 o
 -15   0   3      305.62      224.64     12.52 o
 -13   0   3        3.39       10.25     10.05 o
 -11   0   3      152.35      152.18     16.55 o
  -9   0   3       22.35       21.09     13.26 o
  -7   0   3     1126.96      994.13     29.37 o
  -5   0   3       91.14       78.07      9.88 o
  -3   0   3      372.87      290.18     17.13 o
  -1   0   3     7164.90     6358.15     28.51 o
   1   0   3        5.14        0.97     11.84 o
   3   0   3     1066.86     1455.09     43.85 o
   5   0   3        1.19        2.11     10.17 o
   7   0   3      819.01      870.96     64.53 o
   9   0   3      144.31      208.28     17.10 o
  11   0   3       10.50        4.77     14.33 o
  13   0   3       15.30       22.98     14.33 o
  15   0   3      102.63       75.71     31.69 o
  17   0   3        1.82       13.58     32.42 o
 -19   1   3        4.43        3.82     21.16 o
 -18   1   3        0.85        0.00     20.63 o
 -17   1   3       34.26       33.05     13.98 o
 -16   1   3        3.94        1.84     13.34 o
 -15   1   3       69.81       35.66     14.95 o
 -14   1   3        0.03        1.50     20.15 o
 -13   1   3       24.58       13.98     12.37 o
 -12   1   3       33.85       24.12     13.29 o
 -11   1   3       24.00       18.74      7.50 o
 -10   1   3        0.08        0.00      5.06 o
  -9   1   3       65.27       64.36      5.65 o
  -8   1   3      491.26      520.89     24.77 o
  -7   1   3      425.79      426.44     16.74 o
  -6   1   3     1038.42     1009.42     12.69 o
  -5   1   3       49.19       42.38      6.87 o
  -4   1   3       14.64        3.24      7.61 o
  -3   1   3       13.77       16.28      8.92 o
  -2   1   3      372.25      355.64     10.32 o
  -1   1   3     4800.31     4658.95     48.30 o
   0   1   3       37.60       22.88     12.31 o
   1   1   3     1891.65     2061.61     19.13 o
   2   1   3     3931.43     4603.96     72.64 o
   3   1   3       14.37       11.68      9.94 o
   4   1   3       11.82        8.70      9.26 o
   5   1   3       91.55      109.74      9.40 o
   6   1   3      371.01      352.33      8.04 o
   7   1   3      131.94      139.59      5.54 o
   8   1   3      131.08      105.52      9.36 o
   9   1   3       40.77       42.53      8.73 o
  10   1   3      174.68      178.62     18.42 o
  11   1   3      114.82      130.76     19.63 o
  12   1   3      132.33      147.05     19.03 o
  13   1   3       45.80       53.27     20.15 o
  14   1   3        0.88        3.93     13.83 o
  15   1   3        6.32       15.30     13.52 o
  16   1   3        2.45        1.86     13.10 o
  17   1   3        2.63        0.00     20.00 o
  18   1   3        7.31        0.00     21.16 o
 -17   2   3        6.63       21.40     26.53 o
 -16   2   3        1.45        0.00     26.77 o
 -15   2   3        2.90        0.00     27.83 o
 -14   2   3        3.09        1.98     29.91 o
 -13   2   3       12.36       31.41     34.01 o
 -11   2   3       11.64       16.23     38.99 o
 -10   2   3       10.89       13.00     27.30 o
  -9   2   3       88.10       84.34     16.18 o
  -8   2   3      159.44      123.47     34.25 o
  -7   2   3      338.00      283.78     67.39 o
  -6   2   3      125.08      134.39     21.38 o
  -5   2   3      154.87      180.78     16.03 o
  -4   2   3      106.36      113.03     16.25 o
  -3   2   3      146.70      162.64     15.84 o
  -2   2   3        3.46        0.00     20.44 o
  -1   2   3       12.05       10.85     14.48 o
   0   2   3       59.39       46.47     15.12 o
   1   2   3      938.79     1017.16     41.75 o
   2   2   3      102.96      100.60     34.62 o
   3   2   3        5.78        1.74     23.48 o
   4   2   3       75.09       87.26     27.64 o
   5   2   3        8.07        1.55     27.54 o
   6   2   3       28.74       18.22      7.73 o
   7   2   3        3.89        4.63      7.21 o
   8   2   3       14.92       10.99      7.01 o
   9   2   3        0.08       12.66     31.45 o
  10   2   3      455.03      440.23     34.59 o
  11   2   3       50.72       53.49     28.41 o
  12   2   3       71.37       69.04     27.68 o
  13   2   3        0.72        0.97     24.54 o
  14   2   3        0.57        0.00     25.66 o
  15   2   3        8.28       22.90     25.08 o
  16   2   3        0.90        9.95     25.61 o
 -15   3   3       36.12       58.85     48.36 o
 -14   3   3        0.64       15.65     53.29 o
 -13   3   3        2.00        0.58     56.34 o
 -12   3   3        4.80        1.40     60.97 o
 -11   3   3        0.97       35.99     67.79 o
 -10   3   3        0.84        0.00     67.40 o
  -9   3   3       15.11       25.32     68.99 o
  -8   3   3       57.95       52.47     64.65 o
  -7   3   3        4.33        5.79     23.89 o
  -6   3   3        0.97        4.05     25.67 o
  -5   3   3       11.15       33.69     24.54 o
  -4   3   3        0.76        9.42     27.20 o
  -3   3   3        0.15        0.00     20.53 o
  -2   3   3       46.88       57.81     19.73 o
  -1   3   3       13.52        5.70     16.67 o
   0   3   3       39.85       31.33     16.55 o
   1   3   3       12.58        6.55     15.18 o
   2   3   3       64.58       46.70     14.84 o
   3   3   3       85.59       91.25     14.97 o
   4   3   3        0.00        0.00     13.09 o
   5   3   3       37.93       26.38     12.50 o
   6   3   3        0.01        0.96     12.79 o
   7   3   3        1.03       14.01     36.91 o
   8   3   3       12.24        2.51     36.82 o
   9   3   3        7.40        7.97     39.86 o
  10   3   3        6.34        7.73     37.69 o
  11   3   3       80.73       69.96     38.89 o
  12   3   3        0.01       13.48     35.99 o
  13   3   3        4.40       20.15     35.99 o
  14   3   3        4.43        9.08     35.90 o
 -10   4   3        0.71        3.09    111.56 o
  -9   4   3        2.11        8.21     96.73 o
  -8   4   3       10.23       55.13     78.85 o
  -7   4   3        9.63       33.14     64.60 o
  -6   4   3        2.93        5.85     53.05 o
  -5   4   3        1.19        2.42     43.82 o
  -4   4   3        9.16       16.39     22.71 o
  -3   4   3        0.22        5.15     19.34 o
  -2   4   3        6.06        8.59     18.16 o
  -1   4   3        3.56        4.93     16.88 o
   0   4   3        0.06        6.05     16.21 o
   1   4   3        0.02        1.07     15.81 o
   2   4   3        2.40        0.25     15.15 o
   3   4   3        0.12        1.97     14.82 o
   4   4   3        0.89        0.00     31.41 o
   5   4   3        0.21        0.29     33.92 o
   6   4   3        0.10        5.02     38.85 o
   7   4   3        1.26        0.00     42.90 o
   8   4   3        0.17        0.00     45.22 o
   9   4   3        2.24        0.00     48.65 o
 -18   0   4       15.91        9.47     32.47 o
 -16   0   4       19.37       10.26     18.69 o
 -14   0   4       95.07       93.14     16.15 o
 -12   0   4       51.72       43.49     16.74 o
 -10   0   4       15.24       12.31     14.78 o
  -8   0   4        6.91        7.58     12.30 o
  -6   0   4       90.18       73.85     12.20 o
  -4   0   4       40.57       28.92      7.77 o
  -2   0   4     3725.02     3570.66     30.73 o
   0   0   4      649.88      557.97      8.07 o
   2   0   4     5404.70     6381.83     25.32 o
   4   0   4        0.59        4.89     11.23 o
   6   0   4      200.57      217.89     17.93 o
   8   0   4      274.27      289.01     19.42 o
  10   0   4      221.79      241.08     16.21 o
  12   0   4     1384.79     1458.81     23.20 o
  14   0   4      217.83      226.94     15.74 o
  16   0   4        0.02        4.54     33.24 o
  18   0   4        0.09        5.17     32.66 o
 -19   1   4        0.64       13.29     21.79 o
 -18   1   4        0.04        0.00     19.04 o
 -17   1   4        1.00        2.39     13.14 o
 -16   1   4        5.89        7.52     13.55 o
 -15   1   4       46.56       39.04     12.51 o
 -14   1   4        8.18       14.03     11.84 o
 -13   1   4        1.32        0.00     17.06 o
 -12   1   4       11.42       10.75     12.07 o
 -11   1   4        7.86        4.39      6.74 o
 -10   1   4        0.01        5.66      7.02 o
  -9   1   4      276.01      275.21     23.49 o
  -8   1   4       14.42       11.36      7.32 o
  -7   1   4      772.54      751.53     23.59 o
  -6   1   4      303.55      301.23     18.47 o
  -5   1   4       44.93       29.31      7.72 o
  -4   1   4        1.19        1.98      8.37 o
  -3   1   4       58.40       60.47      9.59 o
  -2   1   4       44.23       30.27     10.52 o
  -1   1   4        6.67        4.01     13.05 o
   0   1   4     1258.77     1254.17     59.02 o
   1   1   4     1445.25     1489.33     45.97 o
   2   1   4     2880.52     3578.07     45.80 o
   3   1   4      210.86      273.69     45.27 o
   4   1   4      155.06      188.72     32.49 o
   5   1   4      700.18      824.91     55.14 o
   6   1   4      731.25      738.53     14.24 o
   7   1   4        2.63        0.00      6.03 o
   8   1   4       28.56       30.05      5.31 o
   9   1   4        9.96        9.05      4.91 o
  10   1   4      188.02      180.25     19.29 o
  11   1   4       18.35        3.79      5.47 o
  12   1   4      403.47      413.59     32.06 o
  13   1   4      629.58      665.27     43.41 o
  14   1   4        0.03        5.48     15.64 o
  15   1   4        1.06       18.60     19.08 o
  16   1   4        2.36        8.51     14.07 o
  17   1   4       10.32       13.91     22.76 o
  18   1   4        7.25        0.53     23.29 o
 -17   2   4        3.93        0.00     27.01 o
 -15   2   4        0.66        0.00     30.10 o
 -14   2   4       20.65       46.04     33.77 o
 -13   2   4        0.57        9.23     33.63 o
 -12   2   4       16.73       14.27     24.35 o
 -11   2   4       91.38      143.08     26.59 o
 -10   2   4        3.65       10.46      9.40 o
  -9   2   4       49.48       54.54     14.16 o
  -8   2   4        7.08        2.47      6.94 o
  -7   2   4      399.49      321.50    122.65 o
  -6   2   4      231.23      263.90     58.27 o
  -5   2   4        1.20        0.00     19.37 o
  -4   2   4        4.88        8.28     15.87 o
  -3   2   4        2.90        8.62     15.38 o
  -2   2   4       24.26       14.05     15.35 o
  -1   2   4        1.29        5.56     15.02 o
   0   2   4       85.39       73.81     19.42 o
   1   2   4        1.18        0.92     12.44 o
   2   2   4       27.36       19.44     11.45 o
   3   2   4     4979.30     5250.53    223.88 o
   4   2   4      309.29      278.41     19.40 o
   5   2   4       42.31       31.69     27.15 o
   6   2   4        0.00        0.00     23.19 o
   7   2   4        5.66       11.54     18.44 o
   8   2   4       94.45       55.02     24.18 o
   9   2   4      126.17      133.78     28.94 o
  10   2   4       35.58       22.27     28.36 o
  11   2   4       93.41       71.46     29.71 o
  12   2   4      126.35       95.18     28.70 o
  13   2   4        4.97        9.08     27.30 o
  14   2   4       18.01       31.12     26.67 o
  15   2   4       37.65       32.32     26.82 o
  16   2   4        9.59        3.24     26.43 o
 -14   3   4        6.91        5.94     56.82 o
 -13   3   4       14.50        0.43     61.02 o
 -12   3   4       36.39       37.01     72.57 o
 -11   3   4        0.58       41.41     80.20 o
 -10   3   4        1.06        2.37     78.95 o
  -9   3   4        2.67        0.00     78.75 o
  -8   3   4        9.78       27.64     74.84 o
  -7   3   4       30.33       77.49     23.89 o
  -6   3   4      117.76      179.33     28.19 o
  -5   3   4      105.09      112.25     27.25 o
  -4   3   4        9.22       15.79     25.32 o
  -3   3   4        0.06        0.00     22.39 o
  -2   3   4        0.95        0.00     21.01 o
  -1   3   4        2.99        4.00     19.18 o
   0   3   4       15.10        8.48     17.29 o
   1   3   4       65.57       75.63     16.84 o
   2   3   4      373.31      291.07     16.90 o
   3   3   4      322.75      276.78     16.05 o
   4   3   4       18.07       20.07     12.62 o
   5   3   4      105.05       79.54     12.62 o
   6   3   4        2.48        1.25     11.03 o
   7   3   4        3.60        4.01     33.97 o
   8   3   4       31.81       45.66     36.82 o
   9   3   4        0.01        7.39     35.17 o
  10   3   4        0.05        9.61     37.11 o
  11   3   4       56.30       35.66     37.88 o
  12   3   4        0.30        0.00     36.82 o
  13   3   4        3.64        0.00     37.15 o
  -9   4   4        1.79        0.00    106.10 o
  -7   4   4        0.30        5.46     70.20 o
  -6   4   4       17.56       21.50     55.32 o
  -5   4   4        6.25        6.86     45.75 o
  -4   4   4        5.17        0.00     23.59 o
  -3   4   4        1.05        0.81     21.25 o
  -2   4   4        0.17        3.29     19.13 o
  -1   4   4        0.20        0.00     17.82 o
   0   4   4        5.37        9.39     16.22 o
   1   4   4       15.49        7.83     15.37 o
   2   4   4        1.41        8.36     14.94 o
   3   4   4       15.81       12.98     14.98 o
   4   4   4        7.90       11.21     33.29 o
   5   4   4        5.48        5.36     35.27 o
   8   4   4        1.01        9.81     47.16 o
 -19   0   5        4.00        5.46     32.03 o
 -17   0   5        7.69        0.00     18.91 o
 -15   0   5       53.97       44.64     10.17 o
 -13   0   5       74.16       62.22     18.74 o
 -11   0   5        0.29       11.19     16.17 o
  -9   0   5       27.04       29.59     13.63 o
  -7   0   5      309.85      295.70     16.72 o
  -5   0   5      767.63      664.86     54.55 o
  -3   0   5        3.26        8.89      7.27 o
  -1   0   5      677.36      544.49     21.60 o
   1   0   5     1841.80     1762.93    150.52 o
   3   0   5     2444.40     2886.90     66.02 o
   5   0   5       64.98       54.39     13.10 o
   7   0   5      246.25      259.40     19.18 o
   9   0   5      374.92      356.43     17.23 o
  11   0   5      681.86      739.36     20.06 o
  13   0   5       30.52       32.70     14.91 o
  15   0   5       18.30       26.43     33.53 o
  17   0   5        0.26        0.00     33.43 o
 -19   1   5        3.30        6.86     21.84 o
 -18   1   5        4.43        8.60     21.07 o
 -17   1   5        8.31        7.13     13.78 o
 -16   1   5       86.59       43.98     17.56 o
 -15   1   5        0.00        0.97     10.32 o
 -14   1   5        0.13        0.00     12.27 o
 -13   1   5       99.77       85.15     14.11 o
 -12   1   5        6.94        2.80     16.43 o
 -11   1   5        2.88        8.01      9.86 o
 -10   1   5        0.84        3.65      9.29 o
  -9   1   5       45.49       34.76      8.25 o
  -8   1   5       41.97       38.45      8.32 o
  -7   1   5       33.05       25.87      8.39 o
  -6   1   5      140.53      139.13     21.49 o
  -5   1   5       41.13       22.42     11.86 o
  -4   1   5      332.71      266.15     26.74 o
  -3   1   5        2.73        2.54     13.04 o
  -2   1   5      210.83      182.25     13.57 o
  -1   1   5       44.93       48.17     13.11 o
   0   1   5       83.94       91.88     14.78 o
   1   1   5        0.11        2.66     26.33 o
   2   1   5      124.07       65.61     26.48 o
   3   1   5      248.04      286.19     39.73 o
   4   1   5     1609.37     2223.21    112.21 o
   5   1   5       32.43       38.13      8.19 o
   6   1   5        5.90        6.78      7.44 o
   7   1   5        0.33        0.00      7.19 o
   8   1   5      163.09      160.61      8.11 o
   9   1   5      112.78      105.99      8.01 o
  10   1   5       84.08       71.25      9.26 o
  11   1   5      152.47      120.94     33.74 o
  12   1   5      677.84      730.03     39.30 o
  13   1   5      108.90      127.83     19.75 o
  14   1   5        0.22        5.10     15.68 o
  15   1   5        1.32        7.10     14.23 o
  16   1   5        7.29       15.20     14.33 o
  17   1   5        6.27        0.00     22.42 o
 -17   2   5        5.09        4.54     26.96 o
 -16   2   5       37.43       42.81     30.34 o
 -15   2   5       40.04       37.49     31.12 o
 -14   2   5      315.27      450.48     26.36 o
 -13   2   5        0.72        0.00     24.18 o
 -12   2   5       32.28       55.12     24.80 o
 -11   2   5       37.31       68.86     25.37 o
 -10   2   5        4.56        0.00     12.03 o
  -9   2   5        0.38       15.47      9.76 o
  -8   2   5        9.48        4.83     11.17 o
  -7   2   5       20.02       20.92     12.32 o
  -6   2   5        0.53        0.00     13.54 o
  -5   2   5      396.43      434.60     20.73 o
  -4   2   5      100.16      125.29     16.98 o
  -3   2   5        2.04        0.53     15.79 o
  -2   2   5        7.16        0.73     16.00 o
  -1   2   5       53.90       53.81     14.96 o
   0   2   5     1300.89     1451.57    103.03 o
   1   2   5      178.75      174.18     14.15 o
   2   2   5      542.85      522.86     33.12 o
   3   2   5      780.41      842.10    106.03 o
   4   2   5       18.74       11.07      8.78 o
   5   2   5       69.47       60.66      6.27 o
   6   2   5        0.36        3.19     30.68 o
   7   2   5       28.12       28.75     32.08 o
   8   2   5       16.85       14.20     30.63 o
   9   2   5        0.27       11.40     31.31 o
  10   2   5       11.78        2.56     28.60 o
  11   2   5        2.88       23.00     30.00 o
  12   2   5       23.03       30.39     29.13 o
  13   2   5       15.26        5.75     28.89 o
  14   2   5       28.27       14.78     27.59 o
  15   2   5        4.46        6.33     27.06 o
  16   2   5        1.67        0.53     26.91 o
 -14   3   5       66.22       80.16     61.31 o
 -13   3   5       25.77       60.20     71.36 o
 -12   3   5        4.57       17.20     78.46 o
 -11   3   5        4.94       23.14     88.27 o
 -10   3   5        4.14       10.68     94.36 o
  -9   3   5        6.03        0.39     92.67 o
  -7   3   5       21.80       34.52     19.30 o
  -6   3   5      182.83      314.82     25.09 o
  -5   3   5        7.18       15.39     21.48 o
  -4   3   5       12.33       18.11     19.57 o
  -3   3   5       74.00       84.42     19.42 o
  -2   3   5       10.35        7.83     17.59 o
  -1   3   5       19.45       14.36     19.97 o
   0   3   5        5.49        9.37     29.42 o
   1   3   5       29.83       25.03     17.16 o
   2   3   5      157.63      120.76     15.94 o
   3   3   5      120.44       71.27     14.35 o
   4   3   5        3.74        2.45     12.54 o
   5   3   5       33.71       30.70     11.68 o
   6   3   5        2.85        2.76     10.67 o
   7   3   5        0.98        3.48     33.68 o
   8   3   5        2.11        1.50     35.13 o
  10   3   5        6.59       11.74     37.73 o
  11   3   5       12.97       30.20     37.88 o
  12   3   5        0.02        0.00     35.85 o
  13   3   5       26.78       17.59     37.20 o
  -9   4   5        0.11        0.00    125.61 o
  -8   4   5        4.33        2.17     96.68 o
  -7   4   5       16.49       83.34     81.70 o
  -6   4   5        0.05        0.00     63.58 o
  -5   4   5       11.42       51.26     52.28 o
  -4   4   5        9.08       19.41     26.50 o
  -3   4   5        0.03        3.11     22.11 o
  -2   4   5        0.15        0.43     20.65 o
  -1   4   5        2.30       18.75     27.10 o
   0   4   5        0.19        2.51     17.33 o
   1   4   5        0.02        0.00     16.00 o
   2   4   5        1.22        1.55     14.56 o
   3   4   5       15.96       20.32     15.00 o
   4   4   5        1.16       22.47     33.72 o
   5   4   5       20.88        6.28     35.66 o
   6   4   5        4.41       10.48     39.14 o
   7   4   5       11.20       18.89     42.47 o
   8   4   5        2.50       19.52     47.69 o
 -18   0   6        1.83        0.00     20.15 o
 -16   0   6        0.56        9.57     32.66 o
 -14   0   6        0.00        0.00     31.41 o
 -12   0   6       12.65        9.59     17.94 o
 -10   0   6      312.65      377.22     17.62 o
  -8   0   6      273.50      290.16     38.75 o
  -6   0   6       41.95       56.44     11.23 o
  -4   0   6      400.67      326.90     14.81 o
  -2   0   6      463.43      408.05     24.69 o
   0   0   6     1314.27     1180.09     57.45 o
   2   0   6     3145.82     3134.89     32.71 o
   4   0   6     4606.80     5249.06     84.46 o
   6   0   6      680.88      768.91     71.72 o
   8   0   6      155.48      132.97     16.33 o
  10   0   6       58.57       56.61     16.62 o
  12   0   6      334.02      362.55     18.42 o
  14   0   6     1233.66     1128.36     87.86 o
  16   0   6        7.07        0.39     34.74 o
 -18   1   6        0.38        2.44     17.73 o
 -17   1   6       13.17       10.23     12.11 o
 -16   1   6       10.92        7.48     12.55 o
 -15   1   6        0.55        3.76     11.56 o
 -14   1   6        5.28        2.73     11.32 o
 -13   1   6       76.01       89.63     13.85 o
 -12   1   6        3.71       13.05     17.35 o
 -11   1   6       19.32        8.63     16.04 o
 -10   1   6      182.63      164.93     16.60 o
  -9   1   6        7.95       11.82     12.80 o
  -8   1   6        6.23       19.71     11.39 o
  -7   1   6      194.44      203.29     16.15 o
  -6   1   6      618.97      552.56     50.05 o
  -5   1   6      737.09      658.44     57.66 o
  -4   1   6      516.14      384.10     73.87 o
  -3   1   6       20.24       16.48     13.02 o
  -2   1   6      232.12      205.83     13.62 o
  -1   1   6      342.93      348.49     14.01 o
   0   1   6      280.64      313.65     27.39 o
   1   1   6        6.96        0.53     24.40 o
   2   1   6      169.37      192.37     42.49 o
   3   1   6       72.04       92.38     13.32 o
   4   1   6     1903.82     2203.65     21.33 o
   5   1   6      215.38      235.25     19.08 o
   6   1   6       90.08       81.02     11.90 o
   7   1   6      124.49      141.14     12.56 o
   8   1   6        0.00       10.82     11.83 o
   9   1   6       26.85       34.77     12.33 o
  10   1   6      229.96      243.82     12.29 o
  11   1   6        9.83       10.73      9.95 o
  12   1   6       92.42       86.05     20.65 o
  13   1   6      176.31      168.64     18.19 o
  14   1   6      160.90      149.20     21.09 o
  15   1   6        0.00        4.96     14.34 o
  16   1   6       94.39       85.69     16.45 o
  17   1   6        0.39       10.48     22.71 o
 -17   2   6        0.14        8.50     28.75 o
 -16   2   6        0.46        2.17     29.76 o
 -15   2   6       37.08       46.56     22.57 o
 -14   2   6        0.12       16.91     22.76 o
 -13   2   6        5.98        8.36     23.76 o
 -12   2   6       41.42       63.32     24.62 o
 -10   2   6       12.89       13.81     11.74 o
  -9   2   6        0.03        0.19     17.68 o
  -8   2   6       75.89       65.31     14.04 o
  -7   2   6       18.56       12.05     12.96 o
  -6   2   6      107.77      119.74     34.74 o
  -5   2   6      715.71      754.83     56.89 o
  -4   2   6      338.82      359.06     18.57 o
  -3   2   6       67.38       62.86     16.38 o
  -2   2   6       49.61       61.83     19.52 o
  -1   2   6        3.48        5.24     15.85 o
   0   2   6        3.67       10.81     14.93 o
   1   2   6      107.40      117.26     15.23 o
   2   2   6        0.00        2.12     14.14 o
   3   2   6       69.85       71.77     13.80 o
   4   2   6       25.87        9.54     12.48 o
   5   2   6        0.83        3.58     32.42 o
   6   2   6        0.08        0.00      7.95 o
   7   2   6       94.01       33.63     23.99 o
   8   2   6        8.37        0.00     30.83 o
   9   2   6       20.08       12.71     31.94 o
  10   2   6       11.71        6.14     29.18 o
  11   2   6        1.77        0.00     30.73 o
  12   2   6       35.06       50.63     29.62 o
  13   2   6        0.09       10.92     27.88 o
  14   2   6       19.86       22.47     28.26 o
 -14   3   6       32.73       67.35     69.28 o
 -13   3   6        0.19       15.61     77.16 o
 -12   3   6        0.32       19.13     90.25 o
 -11   3   6        2.27       24.51     34.98 o
 -10   3   6        0.01       10.76     34.79 o
  -9   3   6        4.16        7.49     33.61 o
  -8   3   6        2.65        3.01     31.46 o
  -7   3   6        0.99        5.02     18.24 o
  -6   3   6       60.93       74.25     21.34 o
  -5   3   6        1.29       11.44     21.70 o
  -4   3   6        0.23       11.02     21.84 o
  -3   3   6       26.54       40.39     21.05 o
  -2   3   6        3.16        3.37     19.52 o
  -1   3   6        1.00        0.00     19.65 o
   0   3   6        1.02        2.91     18.06 o
   1   3   6       15.27       17.37     16.74 o
   2   3   6        2.52        8.80     15.83 o
   3   3   6        2.39       16.23     30.44 o
   4   3   6      275.13      223.30     35.03 o
   5   3   6      173.50      173.27     39.23 o
   6   3   6        0.01       13.58     35.32 o
   7   3   6        0.00        0.00     36.53 o
   8   3   6        2.91        1.50     37.40 o
   9   3   6        0.17        3.72     36.38 o
  10   3   6        0.88        0.00     36.38 o
  11   3   6        0.51        8.79     36.19 o
  12   3   6       17.38        9.76     35.75 o
  13   3   6        0.20        0.00     36.09 o
  -9   4   6        0.19       26.09    150.01 o
  -8   4   6        2.05       11.98    117.55 o
  -7   4   6        2.22        0.00     88.66 o
  -5   4   6        1.46        0.00     54.11 o
  -4   4   6        3.88       21.53     27.05 o
  -3   4   6        5.57       15.04     24.01 o
  -2   4   6        0.10        3.17     21.39 o
  -1   4   6        7.64        8.11     19.02 o
   0   4   6        2.35        0.00     17.96 o
   1   4   6        6.12        0.00     16.48 o
   2   4   6        2.78       14.04     15.85 o
   3   4   6        9.83        3.95     15.13 o
   4   4   6       72.37      106.20     34.98 o
   5   4   6        2.50        1.74     35.61 o
   6   4   6        0.10        6.14     39.33 o
   7   4   6        2.31        0.00     42.42 o
 -19   0   7        2.01        0.19     20.74 o
 -17   0   7        8.51       10.50     19.99 o
 -15   0   7      284.24      319.97     20.92 o
 -13   0   7      101.31      117.05     19.72 o
 -11   0   7        7.66       29.59     17.77 o
  -9   0   7       48.43       36.12     16.64 o
  -7   0   7      265.39      259.40     32.56 o
  -5   0   7        5.80        6.13      8.97 o
  -3   0   7      557.34      544.16     28.75 o
  -1   0   7      170.13      158.75     25.66 o
   1   0   7      256.23      259.25     10.71 o
   3   0   7     1885.83     1838.09     34.38 o
   5   0   7     2250.30     2253.18     25.68 o
   7   0   7       18.46        1.75     14.77 o
   9   0   7      182.06      188.65     17.62 o
  11   0   7      302.53      278.13     25.70 o
  13   0   7      983.25      949.84     36.09 o
  15   0   7      126.23      143.39     35.75 o
  17   0   7        0.14        8.17     37.15 o
 -18   1   7        0.06        4.45     12.87 o
 -17   1   7       11.65        7.39     12.03 o
 -16   1   7        0.44        1.36     12.26 o
 -15   1   7       24.54       23.23     11.81 o
 -14   1   7      185.04      210.35     30.92 o
 -13   1   7      309.11      336.76     16.39 o
 -12   1   7      421.67      465.46     18.40 o
 -11   1   7       31.02       26.35     16.49 o
 -10   1   7        7.21        1.22     14.77 o
  -9   1   7       36.31       53.23     13.24 o
  -8   1   7        6.77       18.53     16.82 o
  -7   1   7        1.38        2.66     21.45 o
  -6   1   7       55.85       28.79     14.79 o
  -5   1   7      290.37      240.62     16.84 o
  -4   1   7     1090.96     1018.11     39.35 o
  -3   1   7       15.50       19.62     14.07 o
  -2   1   7       53.05       66.88     35.08 o
  -1   1   7       77.29       27.93     23.96 o
   0   1   7        0.14        0.92     24.01 o
   1   1   7     1136.95     1217.22    111.03 o
   2   1   7      786.05      793.88     25.61 o
   3   1   7      125.44      135.09     14.22 o
   4   1   7       99.01      104.99     13.86 o
   5   1   7      187.56      212.14     14.36 o
   6   1   7      124.14      162.40     35.87 o
   7   1   7      108.69      117.66     14.02 o
   8   1   7       16.33       15.29     13.45 o
   9   1   7        5.25       11.07     13.76 o
  10   1   7      112.12      128.90     13.04 o
  11   1   7        1.59        7.07     11.41 o
  12   1   7       40.79       50.86     21.72 o
  13   1   7      112.21      109.50     16.76 o
  14   1   7      175.96      170.69     16.75 o
  15   1   7       30.87       24.16     16.50 o
  16   1   7        0.25        0.00     22.56 o
  17   1   7        0.15       12.61     23.82 o
 -17   2   7        0.00        4.91     21.69 o
 -16   2   7        0.00        0.00     21.79 o
 -15   2   7        0.54        0.22     22.03 o
 -14   2   7        6.57        7.14     23.16 o
 -13   2   7      171.23      259.83     32.23 o
 -12   2   7      221.12      302.06     30.68 o
 -11   2   7        3.89        0.19     12.76 o
 -10   2   7        0.64       14.59     10.75 o
  -9   2   7        0.03        2.15     15.44 o
  -8   2   7       48.48       46.45     13.83 o
  -7   2   7       11.30        7.69     14.01 o
  -6   2   7       41.98       43.41     15.52 o
  -5   2   7      122.10      139.20     21.33 o
  -4   2   7       43.94       39.07     17.35 o
  -3   2   7       88.43       97.33     17.59 o
  -2   2   7      172.39      158.66     18.70 o
  -1   2   7       34.24       35.81     18.06 o
   0   2   7        5.01        2.66     28.55 o
   1   2   7       21.59       10.62     16.83 o
   2   2   7       73.33       52.13     16.48 o
   3   2   7       76.52       61.75     18.26 o
   4   2   7        1.31        0.49     14.62 o
   5   2   7      108.75       97.26     14.12 o
   6   2   7        1.01        0.64     11.49 o
   7   2   7        3.70        6.95      9.84 o
   8   2   7       35.39       30.05     32.18 o
   9   2   7        9.76       12.37     32.18 o
  10   2   7       18.59       36.19     31.94 o
  11   2   7       20.82       11.21     29.23 o
  12   2   7       37.45       36.77     29.09 o
  13   2   7       55.66       78.95     28.55 o
  14   2   7        0.09        4.59     27.83 o
  15   2   7        5.52        5.65     28.60 o
 -14   3   7        0.32       10.87     70.35 o
 -13   3   7       33.60       76.97     45.34 o
 -12   3   7        0.79       13.02     33.38 o
 -11   3   7        1.13       13.59     32.26 o
 -10   3   7       15.48       44.00     31.95 o
  -9   3   7        3.29       22.76    135.37 o
  -8   3   7        2.29       20.68     31.84 o
  -7   3   7        2.99        7.37     18.46 o
  -6   3   7        0.20        0.00     28.75 o
  -5   3   7        1.02        1.25     21.40 o
  -4   3   7       96.02      146.97     28.41 o
  -3   3   7       14.73        0.00     21.53 o
  -2   3   7        4.12        0.00     20.09 o
  -1   3   7        7.45        9.70     18.94 o
   0   3   7        0.31        0.00     32.32 o
   1   3   7       12.21        4.39     16.10 o
   2   3   7       45.25       54.57     14.97 o
   3   3   7        6.93        4.02     13.26 o
   4   3   7      131.16      154.02     33.39 o
   5   3   7       30.59       17.30     34.64 o
   6   3   7        3.75        5.60     33.92 o
   7   3   7       16.03       14.40     35.22 o
   9   3   7       16.88        9.03     36.91 o
  10   3   7        4.06        1.93     37.11 o
  11   3   7        0.61        0.00     36.53 o
  12   3   7        2.74        6.43     36.38 o
  -8   4   7        0.51        9.23    129.09 o
  -7   4   7        1.00        0.00     99.63 o
  -6   4   7        0.94       14.25     74.41 o
  -5   4   7       10.55       46.43     59.48 o
  -4   4   7        2.16        9.20     29.26 o
  -3   4   7       67.59       64.81     26.88 o
  -2   4   7       10.86        7.13     22.92 o
  -1   4   7        6.71        5.36     20.54 o
   0   4   7        2.47        3.74     19.30 o
   1   4   7        1.00        3.66     17.54 o
   2   4   7        6.74       10.73     16.32 o
   3   4   7        3.86        0.00     32.71 o
   4   4   7       40.62       67.79     34.98 o
   5   4   7       33.31       25.08     37.11 o
   6   4   7        3.72        8.79     40.15 o
   7   4   7        5.26       30.97     42.13 o
 -18   0   8        4.98        0.87     43.00 o
 -16   0   8       32.45       29.82     19.90 o
 -14   0   8        1.42        8.68     19.39 o
 -12   0   8        8.65       21.30     20.77 o
 -10   0   8        0.04        1.30     29.81 o
  -8   0   8      157.28      140.99     15.44 o
  -6   0   8      500.73      391.33     18.36 o
  -4   0   8     2754.36     3420.64     41.45 o
  -2   0   8     1036.99     1466.51     33.14 o
   0   0   8       10.96       11.57      9.64 o
   2   0   8        4.95       11.98     11.43 o
   4   0   8        6.12        9.54     13.31 o
   6   0   8     1572.25     1678.52     45.32 o
   8   0   8      240.16      210.24     21.21 o
  10   0   8       61.01       82.07     17.99 o
  12   0   8      172.58      151.66     17.41 o
  14   0   8        6.48       16.91     37.88 o
  16   0   8       13.62        7.30     35.32 o
 -18   1   8        1.09       11.16     12.82 o
 -17   1   8        2.41        0.00     17.44 o
 -16   1   8        0.47        8.85     15.86 o
 -15   1   8        1.43        4.79     13.57 o
 -14   1   8       38.38       32.36     11.82 o
 -13   1   8      155.79      246.86     17.11 o
 -12   1   8       26.29       11.89     25.17 o
 -11   1   8       22.72       29.04     16.04 o
 -10   1   8       40.98       59.38     15.29 o
  -9   1   8      164.65      191.57     14.44 o
  -8   1   8       45.42       25.64     18.52 o
  -7   1   8       77.96       73.71     17.39 o
  -6   1   8       47.52       37.18     15.45 o
  -5   1   8        9.15        5.17     13.95 o
  -4   1   8       66.36       61.26     22.13 o
  -3   1   8      866.95      895.49     30.10 o
  -2   1   8       99.10       92.61     34.45 o
  -1   1   8        8.59       16.19     24.50 o
   0   1   8       82.17       49.04     24.18 o
   1   1   8      199.85      166.51     50.90 o
   2   1   8        1.38        9.57     28.55 o
   3   1   8      202.89      199.41     20.70 o
   4   1   8      169.36      198.77     15.68 o
   5   1   8     1151.28     1307.99     50.68 o
   6   1   8      253.96      266.26     30.63 o
   7   1   8       37.67       42.70     14.99 o
   8   1   8       36.47       54.00     15.77 o
   9   1   8       42.94       40.67     15.20 o
  10   1   8        5.62        9.00     14.06 o
  11   1   8       70.53       84.23     13.94 o
  12   1   8        0.02        0.72     24.69 o
  13   1   8       62.65       58.74     18.43 o
  14   1   8       15.24       18.31     17.37 o
  15   1   8       85.21       70.70     20.80 o
  16   1   8       29.76        4.16     24.01 o
 -17   2   8        0.42        0.34     27.30 o
 -16   2   8        0.83       13.72     20.12 o
 -15   2   8       42.41       54.53     21.35 o
 -13   2   8       73.39       85.66     29.23 o
 -12   2   8       13.21        0.00     29.04 o
 -11   2   8        7.12       18.10     12.43 o
 -10   2   8        0.59       21.29     16.38 o
  -9   2   8        6.96       24.72     15.63 o
  -8   2   8       32.61       30.29     14.85 o
  -7   2   8        0.04        5.65     15.35 o
  -6   2   8       12.66       14.81     15.94 o
  -5   2   8       44.12       47.66     24.18 o
  -4   2   8        0.99        9.66     17.85 o
  -3   2   8        0.73        4.58     18.20 o
  -2   2   8        3.16       13.14     30.15 o
  -1   2   8        0.01        5.12     32.23 o
   0   2   8        1.37        0.00     30.73 o
   1   2   8      147.53      131.46     25.03 o
   2   2   8       35.91       25.54     17.96 o
   3   2   8       24.36       17.49     17.15 o
   4   2   8       18.68       13.99     16.49 o
   5   2   8       25.30       22.21     15.51 o
   6   2   8        0.10       22.25     14.76 o
   7   2   8        3.20       17.35     14.45 o
   8   2   8        1.22        6.28     30.83 o
   9   2   8        0.50        0.00     30.29 o
  10   2   8        3.23        4.11     32.32 o
  12   2   8        0.07        5.41     31.36 o
  14   2   8        5.90        1.55     29.13 o
  15   2   8      178.76      147.45     31.12 o
 -14   3   8        2.12       16.49     29.41 o
 -13   3   8        0.38        7.63     32.45 o
 -12   3   8       35.13       65.70     30.58 o
 -11   3   8        0.13       13.58     32.32 o
 -10   3   8        0.24       30.49     32.42 o
  -8   3   8        6.20        0.00     32.03 o
  -7   3   8        3.03       11.71     18.31 o
  -6   3   8       52.96       93.58     21.13 o
  -5   3   8       20.09       47.23     21.90 o
  -4   3   8       41.78       39.72     21.15 o
  -3   3   8        3.48        4.77     19.90 o
  -2   3   8        7.76        0.10     20.28 o
  -1   3   8       32.03       17.46     18.67 o
   0   3   8       40.04       51.36     17.94 o
   1   3   8       22.64       18.23     16.09 o
   2   3   8       26.99       20.91     14.92 o
   3   3   8        0.61        2.66     32.37 o
   4   3   8        3.69        5.07     34.26 o
   5   3   8       14.22       17.54     33.72 o
   6   3   8       28.18       36.09     36.33 o
   7   3   8       34.58        6.14     34.79 o
   8   3   8        0.91        7.73     35.51 o
   9   3   8        0.23        0.00     36.19 o
  10   3   8        0.20       16.91     35.95 o
  11   3   8        0.10        4.35     36.38 o
  12   3   8        3.08        1.88     35.42 o
  -7   4   8        0.45       52.62    110.59 o
  -6   4   8        0.61        2.22     81.60 o
  -5   4   8        0.41        5.02     63.44 o
  -4   4   8       82.32      136.45     32.11 o
  -3   4   8       21.79       26.18     27.75 o
  -2   4   8       11.79       11.58     24.29 o
  -1   4   8        3.65        5.41     22.13 o
   0   4   8        2.88       21.04     19.72 o
   1   4   8        0.00        5.34     18.52 o
   2   4   8        6.12       10.22     17.26 o
   3   4   8        0.06        0.00     32.61 o
   4   4   8       12.58       28.99     33.92 o
   5   4   8       12.50       29.13     37.69 o
   6   4   8       55.92      102.28     40.25 o
 -17   0   9        0.11        2.92     21.49 o
 -15   0   9       15.04       13.11     21.09 o
 -13   0   9      226.04      257.09     37.90 o
 -11   0   9     2584.33     2742.54     77.84 o
  -9   0   9      161.73      170.83     17.42 o
  -7   0   9      243.92      249.04     50.63 o
  -5   0   9        0.03        1.06     23.38 o
  -3   0   9     4797.48     7206.78     60.49 o
  -1   0   9       26.60       20.73     26.57 o
   1   0   9      206.94      211.12     13.17 o
   3   0   9     2297.47     2361.53     37.69 o
   5   0   9        4.73        8.86     15.44 o
   7   0   9       46.53       55.69     16.93 o
   9   0   9       41.69       64.88     18.74 o
  11   0   9      148.59      143.18     18.64 o
  13   0   9       33.96       45.88     17.60 o
  15   0   9       18.97       52.66     38.89 o
 -18   1   9        1.80        1.27     14.84 o
 -17   1   9        0.13        3.37     17.80 o
 -16   1   9        0.65        0.00     12.59 o
 -15   1   9        0.21        1.98     13.46 o
 -14   1   9       38.07       53.24     12.57 o
 -13   1   9      165.25      190.36     37.35 o
 -12   1   9      206.60      213.24     37.20 o
 -11   1   9       96.19       85.04     16.41 o
 -10   1   9       80.57      103.24     15.30 o
  -9   1   9       93.93      115.07     19.06 o
  -8   1   9       11.66       14.88     27.20 o
  -7   1   9        2.06        0.00     17.85 o
  -6   1   9        5.40        1.12     15.67 o
  -5   1   9      370.08      385.48     40.98 o
  -4   1   9        8.09       27.87     15.08 o
  -3   1   9       56.47       35.30     28.19 o
  -2   1   9      166.53       72.38     24.30 o
  -1   1   9      867.09      800.36     69.55 o
   0   1   9        8.64        5.45     15.91 o
   1   1   9       19.50       41.90     16.00 o
   2   1   9      109.66      105.39     16.61 o
   3   1   9        1.59        0.00     29.38 o
   4   1   9       26.43       25.28     16.49 o
   5   1   9      285.45      327.16     20.85 o
   6   1   9      195.37      216.65     17.71 o
   7   1   9       24.51       22.24     16.82 o
   8   1   9       43.30       49.25     17.04 o
   9   1   9       13.72       13.90     15.94 o
  10   1   9        2.37       11.68     14.96 o
  11   1   9      108.06      126.10     20.71 o
  12   1   9        2.16        9.20     19.05 o
  13   1   9       88.26       67.03     18.76 o
  14   1   9      100.65       80.85     18.43 o
  15   1   9       43.50       27.02     17.51 o
  16   1   9       95.52       52.91     25.41 o
 -16   2   9        4.73       12.42     20.26 o
 -15   2   9        2.63        6.38     28.94 o
 -14   2   9        0.37       11.55     28.60 o
 -13   2   9        5.55       16.62     29.33 o
 -12   2   9        5.81        4.20     27.15 o
 -11   2   9       20.31       26.43     12.23 o
 -10   2   9       11.51       20.13     17.33 o
  -9   2   9        6.81       20.05     15.81 o
  -8   2   9        7.09        9.55     15.41 o
  -7   2   9        2.20        7.52     16.07 o
  -6   2   9        7.22       15.02     18.34 o
  -5   2   9        7.87       13.23     17.16 o
  -4   2   9       45.18       19.45     18.68 o
  -3   2   9       64.26       67.31     28.63 o
  -2   2   9       35.20        8.94     29.13 o
  -1   2   9       19.30        0.00     32.71 o
   0   2   9       26.40       26.92     19.83 o
   1   2   9        0.07        7.54     34.16 o
   2   2   9       42.06       51.00     25.05 o
   3   2   9       11.94       26.21     18.98 o
   4   2   9        5.23       17.05     18.45 o
   5   2   9        0.96       28.86     17.22 o
   6   2   9       40.87       61.60     16.54 o
   7   2   9      115.07       91.65     34.11 o
   8   2   9        4.11       13.09     33.92 o
   9   2   9       29.12        8.21     33.00 o
  10   2   9       19.01        1.01     32.37 o
  11   2   9        0.00        4.54     32.81 o
  12   2   9        0.25        1.64     31.26 o
  13   2   9        4.19        0.00     31.02 o
  14   2   9      113.15      133.34     32.18 o
 -13   3   9        4.77       19.57     30.78 o
 -12   3   9        9.85       32.91     28.58 o
  -9   3   9        4.76        0.00     30.34 o
  -7   3   9       10.12       19.42     25.46 o
  -6   3   9        0.14       20.68     27.39 o
  -5   3   9        0.07        4.63     21.13 o
  -4   3   9        0.42        2.02     20.07 o
  -3   3   9       16.10       14.95     19.97 o
  -2   3   9      224.29      280.97     21.83 o
  -1   3   9       95.77       68.34     19.02 o
   0   3   9       10.10        4.57     17.99 o
   1   3   9       14.62       12.73     16.05 o
   2   3   9        0.04        9.79     13.85 o
   4   3   9        7.84       22.42     34.21 o
   5   3   9        8.27        9.81     34.64 o
   6   3   9       62.18       58.51     36.24 o
   7   3   9        0.26       31.36     37.83 o
   8   3   9        0.00        2.80     37.11 o
   9   3   9        1.80       17.10     36.57 o
  10   3   9        1.25        5.41     35.99 o
  -7   4   9        3.55      126.72    121.27 o
  -6   4   9        0.13        8.30     33.84 o
  -5   4   9        0.81        6.24     24.91 o
  -4   4   9        6.53        4.79     22.52 o
  -3   4   9        5.15        6.16     28.72 o
  -2   4   9       24.63        3.47     25.95 o
  -1   4   9       11.40        4.87     23.62 o
   0   4   9        0.02        4.43     22.04 o
   1   4   9        0.07        3.37     20.24 o
   2   4   9        0.28        7.15     19.38 o
   3   4   9        1.71        0.00     33.87 o
   4   4   9        0.62        5.46     35.08 o
   5   4   9       16.77       26.96     38.70 o
 -18   0  10        3.33        0.00     24.21 o
 -16   0  10       17.22       15.36     24.01 o
 -14   0  10       41.81       56.65     21.36 o
 -12   0  10      847.41      907.92    154.14 o
 -10   0  10        7.43        7.41     18.33 o
  -8   0  10        0.72       28.22     21.40 o
  -6   0  10       35.11       56.58     27.10 o
  -4   0  10       95.49       72.57     28.99 o
  -2   0  10      290.81      224.56     30.92 o
   0   0  10       27.02       18.45     10.40 o
   2   0  10      113.35       98.99     13.01 o
   4   0  10      175.77      185.92     15.48 o
   6   0  10      234.92      225.50     27.20 o
   8   0  10       37.02       24.84     18.50 o
  10   0  10       70.01       87.28     18.99 o
  12   0  10        2.31        0.00     20.10 o
  14   0  10       13.95       25.12     39.57 o
 -17   1  10        7.51        0.00     27.39 o
 -16   1  10        2.16        1.97     14.77 o
 -15   1  10        2.79       12.39     12.69 o
 -14   1  10       74.01       60.75     21.16 o
 -13   1  10        2.73        7.24     15.92 o
 -12   1  10        2.09        0.96     12.55 o
 -11   1  10      212.66      242.40     17.37 o
 -10   1  10       87.34       64.26     26.77 o
  -9   1  10       21.38       12.90     29.81 o
  -8   1  10       71.92       64.89     19.07 o
  -7   1  10       12.17        3.22     17.60 o
  -6   1  10       19.82       24.98     10.29 o
  -5   1  10       54.17       70.55      9.60 o
  -4   1  10        1.38       28.00     19.86 o
  -3   1  10      276.57      287.13     25.27 o
  -2   1  10      388.06      449.22     29.86 o
  -1   1  10      101.66      116.39     18.44 o
   0   1  10        8.99        5.09     16.84 o
   1   1  10       28.95       29.13     16.94 o
   2   1  10      176.33      146.48     18.21 o
   3   1  10        5.50        0.63     28.65 o
   4   1  10        5.72        7.10     17.00 o
   5   1  10       27.88       17.11     17.93 o
   6   1  10       24.76       36.79     18.12 o
   7   1  10      191.50      190.15     19.79 o
   8   1  10       95.14       81.43     17.70 o
   9   1  10       13.58       20.52     16.32 o
  10   1  10        3.33        7.79     15.41 o
  11   1  10       20.10       22.99     19.14 o
  12   1  10       20.35       16.90     18.70 o
  13   1  10       31.27       20.72     18.82 o
  14   1  10        0.30        0.46     18.62 o
  15   1  10       50.16       53.03     18.91 o
 -16   2  10        0.28        0.00     29.47 o
 -15   2  10        0.57        0.00     28.46 o
 -14   2  10        0.24        0.00     27.49 o
 -13   2  10        5.44        0.00     27.20 o
 -12   2  10       19.13       27.58     11.93 o
 -11   2  10       12.27       26.98     14.93 o
 -10   2  10        6.82       12.95     23.29 o
  -9   2  10        0.72        9.99     15.54 o
  -8   2  10        3.20        8.89     20.49 o
  -7   2  10      121.27      145.18     36.21 o
  -6   2  10       19.74       30.71     18.04 o
  -5   2  10      189.87      202.37     26.33 o
  -4   2  10       16.75       13.00     27.73 o
  -3   2  10       13.64        9.52     29.23 o
  -2   2  10        1.18        0.00     31.79 o
  -1   2  10       14.35       12.78     21.60 o
   0   2  10       44.15       26.53     21.81 o
   1   2  10       17.10       16.17     20.61 o
   2   2  10       31.78       46.87     21.37 o
   3   2  10       11.03       39.23     21.08 o
   4   2  10       16.58       35.56     19.41 o
   5   2  10       40.52       75.33     30.29 o
   6   2  10       81.98       47.98     34.84 o
   7   2  10      364.15      350.47     39.38 o
   8   2  10       81.86       64.94     35.08 o
   9   2  10        5.46        1.74     33.48 o
  10   2  10        8.40       26.82     34.74 o
  11   2  10        5.98        6.91     32.37 o
  12   2  10        6.42        6.04     31.55 o
 -13   3  10        5.28        0.00     29.89 o
 -11   3  10       10.72        0.00     30.63 o
 -10   3  10       19.95       16.48     29.76 o
  -8   3  10       10.47       12.78     18.56 o
  -7   3  10        2.12        0.10     29.23 o
  -5   3  10        1.15       12.37     27.88 o
  -4   3  10        1.12       14.53     20.46 o
  -3   3  10      127.40      168.48     35.97 o
  -2   3  10      214.62      264.44     21.46 o
  -1   3  10       12.05       17.63     19.51 o
   0   3  10       12.77       10.11     17.79 o
   1   3  10        0.23        1.27     16.18 o
   2   3  10       14.46       14.08     14.46 o
   3   3  10       11.22       10.48     34.45 o
   4   3  10        6.06        0.48     35.46 o
   5   3  10       12.74        4.16     37.30 o
   7   3  10        0.16        5.07     37.30 o
   8   3  10       26.41       13.67     38.02 o
   9   3  10        8.65       20.10     37.49 o
  10   3  10        5.29       11.74     37.83 o
  -6   4  10        3.70       13.97     33.73 o
  -5   4  10        0.92        0.00     23.94 o
  -4   4  10        1.90        0.00     39.91 o
  -3   4  10        0.16        2.45     22.54 o
  -2   4  10       63.66       50.63     37.06 o
  -1   4  10       15.66       11.74     35.42 o
   0   4  10        0.37        7.78     34.30 o
   1   4  10        6.17        0.72     33.87 o
   2   4  10        0.27        0.89     21.38 o
   3   4  10        3.92        1.98     35.90 o
 -17   0  11       14.61       13.38     24.16 o
 -15   0  11        0.00        8.26     23.34 o
 -13   0  11       37.77       38.27     25.27 o
 -11   0  11       13.77        1.79     23.19 o
  -9   0  11      351.30      310.61     23.63 o
  -7   0  11      152.39      152.76     31.94 o
  -5   0  11       17.50       16.77     31.12 o
  -3   0  11       92.65       77.69     33.92 o
  -1   0  11      390.79      595.08     35.32 o
   1   0  11      213.09      241.05     49.72 o
   3   0  11       67.94       71.54     15.47 o
   5   0  11        0.88        0.00     16.86 o
   7   0  11       85.81       62.66     19.72 o
   9   0  11       49.89       54.03     18.98 o
  11   0  11       21.49       34.36     19.26 o
  13   0  11       12.70       24.10     19.33 o
  15   0  11       24.02       14.20     39.04 o
 -17   1  11        0.01        9.52     27.88 o
 -16   1  11        9.70       15.66     14.93 o
 -15   1  11        6.49       10.44     15.80 o
 -14   1  11        2.79       36.24     25.12 o
 -13   1  11        5.21       19.47     15.99 o
 -12   1  11        7.92        7.89     12.55 o
 -11   1  11       21.88       24.17     12.29 o
 -10   1  11      492.12      542.46     40.49 o
  -9   1  11      300.93      325.13     57.98 o
  -8   1  11        6.70        0.55     18.93 o
  -7   1  11       53.55       49.70     17.83 o
  -6   1  11      135.18      143.21     10.38 o
  -5   1  11        0.07        7.49      9.39 o
  -4   1  11        1.61       14.00     16.40 o
  -3   1  11       51.62       12.90     25.99 o
  -2   1  11      966.44      991.89    121.51 o
  -1   1  11       93.58       65.25     20.46 o
   0   1  11      181.41      156.27     18.72 o
   1   1  11        4.49        5.16     17.34 o
   2   1  11      184.39      150.16     32.25 o
   3   1  11        2.75        0.00     18.38 o
   4   1  11      250.20      281.86     19.60 o
   5   1  11       19.29       16.45     19.36 o
   6   1  11        0.23        7.92     19.43 o
   7   1  11        0.27        0.43     18.02 o
   8   1  11       58.89       72.76     18.91 o
   9   1  11        0.64        2.59     17.39 o
  10   1  11        2.41        5.92     14.42 o
  11   1  11        0.42        5.48     19.72 o
  12   1  11        2.58        7.24     18.99 o
  13   1  11        2.00        0.89     18.66 o
  14   1  11       11.56        9.04     18.05 o
 -15   2  11        3.01        2.80     28.70 o
 -14   2  11        6.00       10.19     26.82 o
 -13   2  11        0.19       14.59     26.04 o
 -12   2  11       75.98       82.04     20.82 o
 -11   2  11       22.37       43.92     13.38 o
 -10   2  11       47.70       55.93     25.73 o
  -9   2  11        6.50       15.16     16.31 o
  -8   2  11        5.82       17.78     16.34 o
  -7   2  11       46.94       32.43     21.77 o
  -6   2  11        2.45        7.63     24.93 o
  -5   2  11       44.78       24.05     20.10 o
  -4   2  11       59.67       47.33     21.11 o
  -3   2  11        2.24        0.10     20.36 o
  -2   2  11        7.17       30.27     22.18 o
  -1   2  11      503.50      557.04     24.62 o
   0   2  11      664.39      638.10     60.03 o
   1   2  11       25.67       44.95     22.52 o
   2   2  11       43.11       55.95     36.33 o
   3   2  11        3.52       47.14     37.15 o
   4   2  11       21.21       41.50     29.62 o
   5   2  11        4.55        2.90     33.39 o
   6   2  11       47.21       50.10     35.32 o
   7   2  11       18.21       22.23     34.30 o
   8   2  11       11.50        1.40     36.19 o
   9   2  11       27.79       32.52     36.57 o
  10   2  11        0.00        1.69     34.64 o
  11   2  11        0.81        9.28     33.53 o
  13   2  11       49.34       47.88     33.63 o
 -12   3  11        0.35        6.67     28.36 o
 -11   3  11       21.80       31.26     31.69 o
 -10   3  11        8.20        7.15     29.42 o
  -8   3  11        0.03        4.32     18.83 o
  -7   3  11        3.90        3.90     19.34 o
  -6   3  11        4.90        0.00     20.53 o
  -5   3  11       10.38       18.05     20.08 o
  -4   3  11        9.55       23.57     20.75 o
  -3   3  11       20.35       37.22     21.29 o
  -2   3  11       25.64       23.91     20.52 o
  -1   3  11       21.91       23.32     19.20 o
   0   3  11       45.23       43.69     19.08 o
   1   3  11        7.65       20.75     17.67 o
   2   3  11        1.52        8.44     16.47 o
   3   3  11        5.72        0.00     36.04 o
   4   3  11        3.04        4.01     35.85 o
   5   3  11        8.91        3.19     38.41 o
   6   3  11        4.61        7.97     37.06 o
   7   3  11        1.37       14.40     37.01 o
   8   3  11       57.59       33.05     37.88 o
   9   3  11        0.09       21.84     37.93 o
  -3   4  11        3.42        0.00     38.31 o
  -2   4  11        0.96        0.00     36.14 o
  -1   4  11        5.52        0.00     36.86 o
   0   4  11        1.09       14.93     35.56 o
   1   4  11        0.10        1.79     37.06 o
 -16   0  12        3.84        3.38     22.66 o
 -14   0  12       13.58       15.61     25.12 o
 -12   0  12      114.02       91.99     24.25 o
 -10   0  12      333.25      325.30     24.35 o
  -8   0  12       12.08       23.71     18.09 o
  -6   0  12      347.09      315.59     33.24 o
  -4   0  12        1.67        4.25     33.00 o
  -2   0  12      143.37       94.60     34.84 o
   0   0  12      213.56      213.93     32.32 o
   2   0  12        3.27        0.00     15.40 o
   4   0  12       67.27       66.83     16.86 o
   6   0  12       34.56       21.64     19.01 o
   8   0  12        4.63        0.00     18.51 o
  10   0  12       30.99       38.52     18.60 o
  12   0  12       64.47       66.26     29.50 o
  14   0  12        0.37       21.98     38.12 o
 -16   1  12        5.95       10.04     14.70 o
 -15   1  12       11.17        4.76     16.07 o
 -14   1  12        2.04       10.58     24.35 o
 -13   1  12       10.04        7.12     15.50 o
 -12   1  12       37.67       46.58     15.17 o
 -11   1  12      212.53      206.69     20.76 o
 -10   1  12       99.31       86.55     19.68 o
  -9   1  12      140.34       88.85     19.69 o
  -8   1  12        9.14        9.52     30.00 o
  -7   1  12       32.38       20.97     19.01 o
  -6   1  12       26.07       23.42      8.18 o
  -5   1  12       31.21       33.58      8.40 o
  -4   1  12      354.39      353.72     41.07 o
  -3   1  12      180.86       42.98     63.82 o
  -2   1  12       21.80        6.69      9.80 o
  -1   1  12      190.58      161.21     25.12 o
   0   1  12       70.08       68.35     20.53 o
   1   1  12       41.88       57.07     20.64 o
   2   1  12       38.54       35.84     19.46 o
   3   1  12        9.87        5.27     19.42 o
   4   1  12       30.35       23.96     18.67 o
   5   1  12       64.95       72.11     19.60 o
   6   1  12        6.72        5.37     17.79 o
   7   1  12        4.43        6.75     18.54 o
   8   1  12       71.80       64.24     15.32 o
   9   1  12      135.27      143.69     22.15 o
  10   1  12       52.52       76.53     15.06 o
  11   1  12        8.53        6.87     19.45 o
  12   1  12        6.25       23.52     18.89 o
  13   1  12        7.24       11.52     18.28 o
  14   1  12        0.12        1.73     19.44 o
 -15   2  12        1.97       10.15     26.04 o
 -14   2  12       12.05       29.23     26.62 o
 -13   2  12       17.44       33.14     25.75 o
 -12   2  12        4.81       15.20     12.42 o
 -11   2  12        2.13       14.93     24.06 o
 -10   2  12      159.60      213.85     18.74 o
  -9   2  12       34.13       34.10     16.87 o
  -8   2  12        7.97       14.20     16.49 o
  -7   2  12        8.69       21.31     23.67 o
  -6   2  12        0.23        7.59     24.45 o
  -5   2  12        7.44        9.24     19.33 o
  -3   2  12        3.44        7.01     20.20 o
  -2   2  12       60.56       51.34     21.15 o
  -1   2  12      829.06      791.84     25.92 o
   0   2  12      144.80      139.18     22.52 o
   1   2  12       15.49       42.57     23.94 o
   2   2  12        0.22       15.99     20.22 o
   3   2  12       21.36       43.38     33.60 o
   4   2  12       27.13        4.20     33.29 o
   5   2  12        0.66        0.00     33.14 o
   6   2  12        7.22       20.87     36.24 o
   7   2  12       11.27        5.31     34.84 o
   8   2  12       75.05       83.59     34.64 o
   9   2  12       56.82       67.54     34.79 o
  11   2  12        5.76        1.84     33.34 o
  12   2  12        5.92       52.28     33.63 o
 -11   3  12        1.26       13.48     31.79 o
 -10   3  12        0.02        7.59     28.07 o
  -9   3  12       20.87        7.92     29.47 o
  -8   3  12       19.23       12.95     17.93 o
  -7   3  12        0.01        3.32     19.62 o
  -6   3  12       27.52       69.75     21.37 o
  -5   3  12        7.07       13.94     21.05 o
  -4   3  12       13.53       23.21     21.90 o
  -3   3  12       16.67       14.06     21.17 o
  -2   3  12        0.06        8.41     26.82 o
  -1   3  12       70.50       66.91     21.10 o
   0   3  12      137.35      137.23     20.56 o
   1   3  12        7.25        7.90     18.38 o
   2   3  12        2.62        0.00     34.64 o
   3   3  12        1.66        0.00     36.04 o
   4   3  12        0.11        1.69     35.46 o
   6   3  12        0.71        0.00     37.83 o
   7   3  12       17.51       31.45     37.98 o
   8   3  12       35.74       23.48     38.12 o
 -17   0  13        1.37       10.00     24.69 o
 -15   0  13       23.36       31.07     23.53 o
 -13   0  13       21.70        8.60     24.45 o
 -11   0  13        3.39       15.17     21.79 o
  -9   0  13       20.52       70.83     21.02 o
  -7   0  13       38.94       44.06     31.65 o
  -5   0  13      225.94      223.35     39.52 o
  -3   0  13       23.71       56.72     40.39 o
  -1   0  13      596.86      762.82     42.42 o
   1   0  13      506.52      535.07     34.59 o
   3   0  13      473.63      564.79     52.81 o
   5   0  13        8.97        8.97     18.88 o
   7   0  13       11.31        8.05     18.08 o
   9   0  13      101.44      107.85     21.96 o
  11   0  13       17.45        5.22     24.69 o
  13   0  13        0.91       18.70     40.58 o
 -16   1  13        4.10        8.15     15.71 o
 -15   1  13        5.52        8.94     24.54 o
 -14   1  13        1.12        3.00     22.95 o
 -13   1  13       14.28       14.66     15.20 o
 -12   1  13        3.00       20.00     20.00 o
 -11   1  13       27.19       22.22     16.66 o
 -10   1  13      113.62      110.85     23.17 o
  -9   1  13       36.47       16.81     17.38 o
  -8   1  13        6.02        9.10     17.42 o
  -7   1  13        8.75       18.18     20.10 o
  -6   1  13        1.41       36.48     22.08 o
  -5   1  13       50.29       46.15     18.08 o
  -4   1  13       36.00       61.75     33.43 o
  -3   1  13       44.42       43.19     32.18 o
  -2   1  13       55.24       37.70     21.10 o
  -1   1  13       75.78       63.71     25.15 o
   0   1  13      216.92      187.71     37.20 o
   1   1  13      454.79      318.80     68.05 o
   2   1  13      224.71      225.31     22.10 o
   3   1  13       27.91       15.80     20.54 o
   4   1  13       33.28       36.79     20.67 o
   5   1  13        6.52       19.33     25.46 o
   6   1  13        0.01        0.00     19.25 o
   7   1  13        0.04        6.98     14.68 o
   8   1  13       20.05       27.85     15.41 o
   9   1  13       42.49       36.10     15.67 o
  10   1  13       81.86       85.02     15.39 o
  11   1  13        1.18       11.48     19.22 o
  12   1  13        1.59        2.66     18.41 o
  13   1  13        0.25       12.48     19.78 o
 -14   2  13        0.77        1.01     23.24 o
 -13   2  13        0.04        0.00     23.58 o
 -12   2  13        1.37       12.70     12.70 o
 -11   2  13        0.35       15.56     24.35 o
 -10   2  13       12.95        8.37     17.25 o
  -9   2  13        3.02        9.58     17.18 o
  -8   2  13      268.80      254.67     73.46 o
  -7   2  13        3.56        0.00     17.56 o
  -6   2  13        0.76       10.48     25.75 o
  -5   2  13        2.80        2.22     24.93 o
  -4   2  13       55.60       24.54     19.68 o
  -3   2  13       43.57       25.84     20.58 o
  -2   2  13        0.11        6.03     19.89 o
  -1   2  13       30.39       24.06     20.75 o
   0   2  13      179.67      211.82     21.85 o
   1   2  13      164.15      185.13     21.42 o
   2   2  13       11.86       31.18     25.41 o
   3   2  13        0.00       31.05     25.90 o
   4   2  13        3.38        0.43     32.76 o
   5   2  13       39.51       16.72     34.40 o
   6   2  13       17.34       26.82     35.61 o
   7   2  13       16.40        4.54     33.82 o
   8   2  13        0.82       17.20     34.50 o
   9   2  13       24.38       18.94     33.72 o
  10   2  13        1.39        6.67     34.21 o
  11   2  13        6.74        4.83     34.01 o
 -11   3  13        0.10        0.00     27.06 o
 -10   3  13        4.59       27.06     30.25 o
  -9   3  13       37.60       31.89     27.25 o
  -8   3  13        2.84        5.02     19.39 o
  -7   3  13        0.17        0.78     20.02 o
  -6   3  13       11.73       25.24     21.17 o
  -5   3  13        2.05        2.16     21.23 o
  -4   3  13        1.33        1.96     21.43 o
  -3   3  13       13.98       25.26     21.78 o
  -2   3  13        7.19       15.99     21.92 o
  -1   3  13       17.29       23.80     21.40 o
   0   3  13       27.91       72.21     21.01 o
   1   3  13        0.60        8.12     22.95 o
   2   3  13       19.13       11.26     36.04 o
   3   3  13        3.86        5.07     36.14 o
   4   3  13        0.92        0.00     36.14 o
   5   3  13        0.37        0.00     36.67 o
   6   3  13        4.73        8.17     38.60 o
   7   3  13        6.05       24.21     37.64 o
 -16   0  14        0.00       22.76     24.40 o
 -14   0  14       43.05       25.08     24.40 o
 -12   0  14       12.52       18.89     22.27 o
 -10   0  14      202.94      172.96     21.89 o
  -8   0  14       91.72       91.61     33.48 o
  -6   0  14       52.84       67.88     37.64 o
  -4   0  14       26.32       15.70     37.35 o
  -2   0  14      664.32      949.41     47.11 o
   0   0  14      907.37     1021.40     46.38 o
   2   0  14        8.98       16.65     15.54 o
   4   0  14        0.12        8.07     29.28 o
   6   0  14       19.76       15.90     18.60 o
   8   0  14        0.02        7.06     19.63 o
  10   0  14      107.47      109.58     22.19 o
  12   0  14       13.27       29.07     22.03 o
 -16   1  14        2.18        4.64     25.61 o
 -15   1  14        2.47       10.63     21.60 o
 -14   1  14        0.00        2.60     14.71 o
 -13   1  14        4.71        7.22     15.48 o
 -12   1  14       26.38       21.64     15.55 o
 -11   1  14       15.55       33.86     13.95 o
 -10   1  14        0.00        2.93     17.66 o
  -9   1  14       83.14       57.63     17.44 o
  -8   1  14       10.83        0.00     31.31 o
  -7   1  14       51.01       26.77     17.46 o
  -6   1  14        4.52       24.07     17.58 o
  -5   1  14      134.61      151.13     33.68 o
  -4   1  14        6.36        2.85     33.87 o
  -3   1  14       14.18        5.45     22.75 o
  -2   1  14       15.28        8.00     22.34 o
  -1   1  14        0.45        1.16     28.02 o
   0   1  14      455.45      419.81     29.30 o
   1   1  14     1269.88     1264.47     29.92 o
   2   1  14       66.65       49.74     21.50 o
   3   1  14        5.83        1.60     20.49 o
   5   1  14       13.00       22.34     15.37 o
   6   1  14        0.50       10.99     15.17 o
   7   1  14       13.21       15.72     15.58 o
   8   1  14       17.10       20.87     15.81 o
   9   1  14       32.15       31.31     16.34 o
  10   1  14        2.02        2.78     15.44 o
  11   1  14       24.12       27.50     20.29 o
  12   1  14        0.00        3.10     19.81 o
 -14   2  14        0.21        5.89     25.46 o
 -13   2  14        0.37        3.77     24.11 o
 -12   2  14        0.00       17.88     12.51 o
 -11   2  14       20.91        5.41     22.71 o
 -10   2  14        0.25       12.78     17.87 o
  -9   2  14      117.39      139.37     33.02 o
  -8   2  14      133.95      100.98     19.29 o
  -7   2  14       27.34       13.29     18.82 o
  -6   2  14        0.02       15.70     26.38 o
  -5   2  14        0.45        0.77     26.57 o
  -4   2  14       30.93       17.81     19.73 o
  -3   2  14      120.52      126.92     21.07 o
  -2   2  14        3.31       12.04     20.46 o
  -1   2  14       26.01       29.64     22.27 o
   0   2  14       83.20       70.33     25.00 o
   1   2  14       99.70      114.38     20.91 o
   2   2  14       72.34       76.93     39.72 o
   3   2  14       22.12       53.53     35.83 o
   4   2  14        4.40        7.20     33.63 o
   5   2  14        2.92        2.80     33.00 o
   6   2  14       11.70        0.00     35.66 o
   7   2  14        2.88        0.00     34.64 o
   8   2  14        1.09       13.72     33.97 o
   9   2  14        4.32        8.75     33.68 o
  10   2  14        1.12        8.50     34.16 o
  -9   3  14       15.63       29.67     28.75 o
  -8   3  14        7.09       15.50     19.84 o
  -7   3  14        0.10        0.81     20.87 o
  -6   3  14       15.82       32.51     21.41 o
  -5   3  14       10.78        4.08     22.02 o
  -4   3  14        0.02        0.00     22.34 o
  -3   3  14        0.01       15.96     21.90 o
  -2   3  14        3.74        1.68     21.99 o
  -1   3  14       13.99       17.96     21.60 o
   0   3  14       21.88       19.51     21.32 o
   1   3  14        3.76        0.00     34.79 o
   2   3  14       21.46       23.29     36.28 o
   3   3  14        7.70        6.09     35.85 o
   4   3  14        0.10        6.18     37.44 o
   5   3  14        9.39        0.00     36.33 o
 -13   0  15        8.80        0.92     22.76 o
 -11   0  15        8.75        7.63     21.16 o
  -9   0  15      230.67      170.25     21.69 o
  -7   0  15      164.36      121.27     36.09 o
  -5   0  15        0.15        0.00     35.17 o
  -3   0  15        0.00        3.14     38.60 o
  -1   0  15      100.64      123.06     42.61 o
   1   0  15       84.40      144.79     37.40 o
   3   0  15      976.45     1039.60     35.44 o
   5   0  15       68.36       71.67     19.47 o
   7   0  15        2.03       11.28     20.28 o
   9   0  15        0.81        1.01     32.95 o
  11   0  15      181.18      162.22     25.29 o
 -15   1  15        2.00        9.57     24.35 o
 -14   1  15        2.51        7.63     14.54 o
 -13   1  15       13.10       13.62     14.91 o
 -12   1  15        2.56        6.14     16.72 o
 -11   1  15        5.32       23.10     16.85 o
 -10   1  15        8.82        1.77     17.21 o
  -9   1  15        0.74        8.52     17.30 o
  -8   1  15       99.16       61.82     17.33 o
  -7   1  15      111.17       88.08     17.93 o
  -6   1  15       36.25       53.42     19.01 o
  -5   1  15        0.62       21.53     17.55 o
  -4   1  15        5.52        9.61     34.98 o
  -3   1  15       81.80       80.87     23.45 o
  -2   1  15       38.98       31.80     23.95 o
  -1   1  15       47.51       45.47     22.30 o
   0   1  15        3.56       17.20     33.97 o
   1   1  15      309.90      255.48     22.29 o
   2   1  15       91.57      104.01     14.42 o
   3   1  15       12.24       15.45     14.06 o
   4   1  15       20.98       24.69     14.64 o
   5   1  15       77.63       55.89     15.27 o
   6   1  15        3.60        5.56     15.10 o
   7   1  15        5.50       18.24     15.96 o
   8   1  15        1.29        2.27     15.72 o
   9   1  15        6.19       11.91     15.55 o
  10   1  15       27.31       33.68     20.39 o
  11   1  15        7.73       14.56     21.05 o
 -12   2  15        2.90       17.93     15.75 o
 -11   2  15        6.39       11.44     17.61 o
 -10   2  15        0.00       13.09     17.99 o
  -9   2  15        2.21        0.00     26.33 o
  -8   2  15        0.00        8.07     19.18 o
  -7   2  15        3.84        8.21     27.39 o
  -6   2  15       10.49        0.00     28.07 o
  -5   2  15        0.81        0.00     29.13 o
  -4   2  15        4.52       10.27     19.75 o
  -3   2  15       16.02       25.40     20.42 o
  -2   2  15        2.71        1.94     21.01 o
  -1   2  15       21.98       42.99     21.26 o
   0   2  15        8.35       34.74     20.59 o
   1   2  15       13.95       56.91     36.89 o
   2   2  15        0.31       56.77     28.41 o
   3   2  15        0.28       22.80     33.77 o
   4   2  15        0.01        0.00     33.14 o
   5   2  15        0.01        1.64     33.87 o
   6   2  15        0.59        2.56     34.01 o
   7   2  15        0.20        9.28     34.35 o
   8   2  15        0.72       11.69     34.06 o
   9   2  15        5.67       17.93     33.68 o
  -8   3  15        0.20       11.00     21.78 o
  -7   3  15       16.14       29.33     21.14 o
  -6   3  15       15.14       16.53     22.60 o
  -5   3  15        0.14        8.42     22.59 o
  -4   3  15        2.45       12.30     22.47 o
  -3   3  15        2.39        8.23     22.55 o
  -2   3  15        0.21       11.34     22.70 o
  -1   3  15        5.06       16.85     22.38 o
   0   3  15        4.00        0.00     34.55 o
   1   3  15       34.41       45.42     35.17 o
   2   3  15        0.25        2.85     34.79 o
   3   3  15        0.58       17.78     36.04 o
   4   3  15        3.14       15.80     36.57 o
 -12   0  16        6.45        3.96     21.26 o
 -10   0  16       11.62       31.12     21.02 o
  -8   0  16        6.88        0.00     36.19 o
  -6   0  16      177.82      109.77     35.22 o
  -4   0  16      141.94      115.23     38.27 o
  -2   0  16       38.45       87.45     42.90 o
   0   0  16      120.77       97.07     38.22 o
   2   0  16     2231.89     2759.91     56.34 o
   4   0  16       25.30       38.28     16.95 o
   6   0  16        0.14        6.78     19.77 o
   8   0  16       21.84       28.82     21.36 o
  10   0  16       51.14       57.69     23.05 o
 -14   1  16        0.06        8.34     15.08 o
 -13   1  16        6.19        5.56     19.42 o
 -12   1  16        5.12       17.50     16.86 o
 -11   1  16        2.43       23.36     15.12 o
 -10   1  16       25.76       11.62     17.02 o
  -9   1  16       32.10       34.61     16.99 o
  -8   1  16       69.56       76.54     18.09 o
  -7   1  16       11.62       27.55     22.49 o
  -6   1  16        5.29       23.11     17.51 o
  -5   1  16        6.92       52.23     20.49 o
  -4   1  16       29.20       20.15     34.30 o
  -3   1  16       14.12       20.24     24.48 o
  -2   1  16       83.92       70.09     24.85 o
  -1   1  16      168.15      144.38     24.47 o
   0   1  16       59.58       56.47     23.43 o
   1   1  16      120.55       89.50     21.92 o
   2   1  16       43.75       75.39     25.34 o
   3   1  16      256.43      217.43     17.12 o
   4   1  16       87.21       90.28     17.10 o
   5   1  16        0.05        4.37     14.90 o
   6   1  16       11.20        9.90     15.69 o
   7   1  16        9.44        5.99     15.92 o
   8   1  16        0.10        6.76     16.19 o
   9   1  16        0.36       10.50     16.54 o
  10   1  16        1.79        1.03     20.98 o
 -12   2  16        7.01       31.69     25.15 o
 -11   2  16        5.17       26.86     23.87 o
 -10   2  16        2.37        8.10     18.33 o
  -9   2  16        1.42        0.00     28.31 o
  -8   2  16        9.64       10.75     18.98 o
  -7   2  16        5.46        0.00     31.02 o
  -6   2  16        6.38       10.94     19.76 o
  -5   2  16        2.99        9.28     30.83 o
  -4   2  16        1.92        1.30     19.80 o
  -3   2  16       46.38       28.55     20.40 o
  -2   2  16        1.19       14.16     21.08 o
  -1   2  16        2.39       13.01     21.08 o
   0   2  16       24.63       32.49     21.45 o
   1   2  16       32.28       39.50     21.60 o
   2   2  16       89.60       91.41     27.03 o
   3   2  16        0.29        0.00     34.30 o
   4   2  16        3.13        0.00     34.45 o
   5   2  16        7.18       13.38     34.01 o
   6   2  16        0.71        0.00     33.77 o
   7   2  16        1.27       20.05     33.34 o
   8   2  16        2.40       17.73     33.92 o
  -6   3  16        0.00        0.00     22.98 o
  -5   3  16        1.85        5.87     22.51 o
  -4   3  16        0.23       13.73     23.22 o
  -3   3  16        0.07        5.91     24.26 o
  -2   3  16        2.71       36.49     24.52 o
  -1   3  16       15.75        7.45     24.30 o
   0   3  16        4.26        8.65     34.93 o
   1   3  16        0.00        3.24     34.79 o
   2   3  16        2.48        4.88     35.85 o
 -13   0  17        6.87        6.47     22.66 o
 -11   0  17        2.69        1.79     20.97 o
  -9   0  17       31.98       59.52     21.40 o
  -7   0  17       85.83       71.60     35.37 o
  -5   0  17      190.42      181.61     37.88 o
  -3   0  17        0.46       11.50     40.39 o
  -1   0  17      119.48      156.29     42.18 o
   3   0  17      100.97      116.49     36.09 o
   5   0  17        3.21        0.43     32.27 o
   7   0  17        5.86       33.82     31.84 o
   9   0  17        1.84        9.67     21.93 o
 -13   1  17        0.15       14.64     21.11 o
 -12   1  17        6.88       16.95     17.11 o
 -11   1  17        5.88       34.83     18.60 o
 -10   1  17        3.21        4.68     16.86 o
  -9   1  17        2.36       10.82     17.52 o
  -8   1  17        7.12        6.27     17.20 o
  -7   1  17       44.28       48.83     17.89 o
  -6   1  17      122.14       97.95     18.03 o
  -5   1  17        0.05       30.64     24.64 o
  -4   1  17        3.74       19.28     39.38 o
  -3   1  17        1.87       12.96     25.12 o
  -2   1  17        0.72        0.00     23.87 o
  -1   1  17        5.09        0.00     36.48 o
   0   1  17        2.04        0.00     37.01 o
   1   1  17       19.82       29.40     22.89 o
   2   1  17       98.51      116.56     23.57 o
   3   1  17        1.48        7.16     22.74 o
   4   1  17       68.97       83.91     22.90 o
   5   1  17       28.94       28.68     21.40 o
   6   1  17        0.91        0.00     21.37 o
   7   1  17        4.16       17.67     21.66 o
   8   1  17        0.98        7.44     19.19 o
   9   1  17        0.45       14.63     17.01 o
 -11   2  17        0.27        5.99     24.06 o
 -10   2  17        1.11       24.25     29.23 o
  -9   2  17        0.01        1.74     30.39 o
  -8   2  17        7.59        9.95     31.21 o
  -7   2  17        8.22        6.23     32.32 o
  -5   2  17        0.47        3.83     19.90 o
  -4   2  17        0.15        3.73     19.76 o
  -3   2  17        1.54       18.53     20.56 o
  -2   2  17       23.12       20.54     21.19 o
  -1   2  17        0.16       13.92     21.32 o
   0   2  17        2.60       20.76     21.08 o
   1   2  17       13.04       33.78     22.71 o
   2   2  17       30.14       42.79     22.11 o
   4   2  17       65.51       53.87     36.19 o
   5   2  17        7.99        9.86     34.45 o
   6   2  17       28.28       12.27     34.79 o
 -12   0  18        0.38        0.00     20.92 o
 -10   0  18        1.14       33.77     20.34 o
  -8   0  18       94.07      109.68     38.07 o
  -6   0  18       28.94       16.67     37.40 o
  -4   0  18       39.50       48.85     41.07 o
   0   0  18      308.88      254.03     43.39 o
   2   0  18        1.53       19.04     38.51 o
   4   0  18       89.76      120.26     37.06 o
   6   0  18       44.24       34.79     34.06 o
   8   0  18       25.29       44.98     34.06 o
 -12   1  18        2.79       15.18     18.01 o
 -11   1  18        1.82       18.80     18.31 o
 -10   1  18        1.18        2.84     17.28 o
  -9   1  18        0.43        9.13     16.61 o
  -8   1  18        0.88        6.16     17.79 o
  -7   1  18        2.53       13.55     17.26 o
  -6   1  18        7.72       24.94     18.93 o
  -5   1  18       23.94       58.64     30.17 o
  -4   1  18        3.43        2.56     38.85 o
  -3   1  18        0.90        9.55     25.11 o
  -2   1  18       62.97       44.39     25.71 o
  -1   1  18        2.45        1.45     24.98 o
   0   1  18       36.77       53.75     25.41 o
   1   1  18        6.82        4.91     23.48 o
   2   1  18       55.91       47.03     23.14 o
   3   1  18      244.51      210.71     24.35 o
   4   1  18       95.46      128.51     23.63 o
   5   1  18       51.39       49.65     22.98 o
   6   1  18        1.62        4.23     22.58 o
   7   1  18        0.49        0.00     22.20 o
  -9   2  18        1.10        5.22     33.10 o
  -8   2  18        0.04        8.36     32.76 o
  -7   2  18        8.52        0.82     34.69 o
  -6   2  18        3.36       15.34     20.10 o
  -5   2  18        0.69        1.40     35.17 o
  -4   2  18        5.22       12.40     20.55 o
  -3   2  18        0.28        6.99     20.50 o
  -2   2  18        9.82        6.51     20.96 o
  -1   2  18        0.67       25.75     26.96 o
   0   2  18        3.61       29.95     21.61 o
   1   2  18       25.37       44.08     22.35 o
   2   2  18        1.80       35.20     25.87 o
   3   2  18      134.91       74.79     37.01 o
   4   2  18       89.68       71.99     37.06 o
   5   2  18        9.10       12.22     36.91 o
 -11   0  19        4.63       20.68     22.61 o
  -9   0  19        9.92       63.15     22.37 o
  -5   0  19       22.02        0.00     38.56 o
  -3   0  19       16.99        0.87     40.63 o
  -1   0  19        0.56        2.37     41.26 o
   1   0  19        5.65        1.93     40.25 o
   3   0  19       31.23       14.30     38.12 o
   7   0  19        0.42        3.00     35.85 o
 -10   1  19        2.17        0.00     16.69 o
  -9   1  19        1.57        6.17     17.35 o
  -8   1  19        2.18       10.03     17.41 o
  -7   1  19        0.89       20.04     17.12 o
  -6   1  19        0.00       20.44     19.13 o
  -5   1  19       21.94       44.87     18.32 o
  -4   1  19       26.21        9.81     41.26 o
  -3   1  19       13.18        9.23     26.98 o
  -2   1  19        0.43        1.34     27.20 o
  -1   1  19       28.52       24.56     26.43 o
   0   1  19       17.07       20.76     25.24 o
   1   1  19       23.47       24.88     24.30 o
   2   1  19        0.04        5.08     23.66 o
   3   1  19        0.28       15.48     23.60 o
   4   1  19      129.34       84.23     24.39 o
   5   1  19       15.19       13.24     23.39 o
   6   1  19        0.60       24.15     23.21 o
  -7   2  19        1.49        9.18     38.12 o
  -6   2  19       16.21        0.00     37.44 o
  -5   2  19       17.80       31.01     21.03 o
  -4   2  19       29.45       24.55     21.95 o
  -3   2  19       16.76       18.46     22.00 o
  -2   2  19        2.53        7.84     21.12 o
  -1   2  19        0.06       17.32     21.73 o
   0   2  19        2.10       24.25     22.12 o
   1   2  19        1.38       46.62     45.68 o
   2   2  19        7.35       71.07     41.91 o
 -10   0  20        0.04       21.45     23.34 o
  -8   0  20        3.91       17.06     38.07 o
  -6   0  20        0.02        0.00     39.28 o
  -4   0  20        9.28        6.43     41.36 o
  -2   0  20        0.11       24.88     41.55 o
   0   0  20       42.55       47.11     40.97 o
   2   0  20       28.01       59.38     41.70 o
   4   0  20       38.37       30.44     39.43 o
  -9   1  20        0.56        7.89     18.37 o
  -8   1  20        0.03       16.55     17.51 o
  -7   1  20       14.91       12.04     17.32 o
  -6   1  20        3.86        9.71     19.36 o
  -5   1  20        6.14       43.52     24.98 o
  -4   1  20        6.82        9.37     42.52 o
  -3   1  20       20.26       32.32     42.86 o
  -2   1  20        1.06        0.00     27.78 o
  -1   1  20        0.22       12.13     26.98 o
   0   1  20        1.48        0.68     26.18 o
   1   1  20       10.93       13.72     25.50 o
   2   1  20       28.68       52.44     25.04 o
   3   1  20        8.09        0.86     24.96 o
   4   1  20       70.60       50.52     25.39 o
  -7   0  21        3.71       15.70     38.80 o
  -5   0  21        5.15        2.08     40.63 o
  -3   0  21        0.07        0.00     41.21 o
  -1   0  21        3.88       17.83     41.50 o
   1   0  21       49.60       68.61     43.44 o
  -6   1  21        0.97       22.05     19.24 o
  -5   1  21        0.01       28.01     23.75 o
  -4   1  21        0.17        0.00     46.87 o
  -3   1  21        6.79        2.03     44.79 o
  -2   1  21        3.97       25.95     44.11 o
  -1   1  21       22.31        3.68     28.43 o
   0   1  21        0.10        0.00     27.71 o
 
